# Supplementary material for: Established patterns of animal study design undermine translation of disease-modifying therapies for Parkinson’s disease
Source: PLoS One. 2017 Feb 9;12(2):e0171790. doi: 10.1371/journal.pone.0171790 (PMC5300282; doi:10.1371/journal.pone.0171790)
Supplement: S1 Dataset — (XLSX) [file pone.0171790.s003.xlsx]

## Sheet: symptomatic
Species	Model/Patient group	Model/Patient value substitute	Model/Patient parent term	Background	Intervention	Parent Go term	Mechanism of action of intervention (GO)	Non- clinical outcome measure	Clinical outcome measure	Title	Journal/year	PMID	Outcome by Clinical outcome measure	Outcome by Non- clinical outcome measure	Outcome		179 animal/human studies
Human	60 PD patients	Parkinson's disease	Parkinson's disease	0	Clozapine	GO:0001505: regulation of neurotransmitter levels	GO:0001505: regulation of neurotransmitter levels	0	improves drug induced psychosis in PD without significant worsening of motor function, and the effect wears off once the treatment stops.	Clozapine in drug induced psychosis in Parkinson's disease: a randomised, placebo controlled study with open follow up.	J Neurol Neurosurg Psychiatry. 2004 May;75(5):689-95.	PMID:15090561 | PMCID:PMC1763590	Improved	0	Improved
Human	early PD	Parkinson's disease	Parkinson's disease	0	Selegiline	GO:1903350: response to dopamine	GO:0097621:monoamine oxidase activity	0	selegiline slowed the progression of disease disability as measured by the Unified Parkinson Disease Rating Scale (UPDRS) total score	Selegiline slows the progression of the symptoms of Parkinson disease.	Neurology. 2006	PMID: 16540603	Improved	0	Improved
Human	early PD; 100	Parkinson's disease	Parkinson's disease	0	Selegiline	GO:1903350: response to dopamine	GO:0097621:monoamine oxidase activity	0	deprenyl attenuates deterioration in UPDRS score in patients with early PD	The effect of deprenyl and levodopa on the progression of Parkinson's disease.	Ann Neurol. 1995	PMID: 7486869	Improved	0	Improved
Human	early PD; 800	Parkinson's disease	Parkinson's disease	0	Selegiline	GO:1903350: response to dopamine	GO:0097621:monoamine oxidase activity	0	delayed the onset of disability necessitating levodopa therapy (the primary end point)	Effect of deprenyl on the progression of disability in early Parkinson's disease. The Parkinson Study Group	N Engl J Med. 1989	PMID: 2509910	Improved	0	Improved
Human	early PD, 1176	Parkinson's disease	Parkinson's disease	0	Rasagiline	GO:1903350: response to dopamine	GO:0097621: monoamine oxidase activity	0	rasagiline delayed the need for symptomatic antiparkinsonian drugs and emphasise the contribution of the UPDRS ADL in the response of the rasagiline 1 mg per day early-start versus delayed-start group.	A double-blind, delayed-start trial of rasagiline in Parkinson's disease (the ADAGIO study): prespecified and post-hoc analyses of the need for additional therapies, changes in UPDRS scores, and non-motor outcomes.	Lancet Neurol. 2011	PMID: 21482191	Ineffective	0	Ineffective
Human	PD	Parkinson's disease	Parkinson's disease	0	AAV-GAD	GO:0007214: gamma-aminobutyric acid signaling pathway	GO:0007214:gamma-aminobutyric acid signaling pathway	0	efficacy and safety of bilateral infusion of AAV2-GAD in the subthalamic nucleus supports its further development for Parkinson's disease	AAV2-GAD gene therapy for advanced Parkinson's disease: a double-blind, sham-surgery controlled, randomised trial.	Lancet Neurol. 2011	PMID: 21419704	Improved	0	Improved
Human	11 men and 1 woman with Parkinson's disease	Parkinson's disease	Parkinson's disease	0	AAV-GAD	GO:0007214: gamma-aminobutyric acid signaling pathway	GO:0007214:gamma-aminobutyric acid signaling pathway	reduction in thalamic metabolism that was restricted to the treated hemisphere	improvements in motor UPDRS scores	Safety and tolerability of gene therapy with an adeno-associated virus (AAV) borne GAD gene for Parkinson's disease: an open label, phase I trial.	Lancet. 2007	PMID:17586305	Improved	Improved	Improved
Human	11 men and 1 woman with Parkinson's disease	Parkinson's disease	Parkinson's disease	0	AAV-GAD	GO:0007214: gamma-aminobutyric acid signaling pathway	GO:0007214:gamma-aminobutyric acid signaling pathway	reduction in thalamic metabolism that was restricted to the treated hemisphere	reduction in thalamic metabolism that was restricted to the treated hemisphere	Safety and tolerability of gene therapy with an adeno-associated virus (AAV) borne GAD gene for Parkinson's disease: an open label, phase I trial.	Lancet. 2007	PMID:17586305	Improved	Improved	Improved
Human	Thirteen participants with IPD	Parkinson's disease	Parkinson's disease	0	Thermal-tactile stimulation (TTS)	GO:0007600: sensory perception	GO:0016048: detection of temperature stimulus	0	reduced median pharyngeal transit time	Immediate effects of thermal-tactile stimulation on timing of swallow in idiopathic Parkinson's disease.	Dysphagia. 2010	PMID:19707818	Improved	0	Improved
Human	Forty patients with PD	Parkinson's disease	Parkinson's disease	0	Wearable proprioceptive stabilizer	GO:0007600: sensory perception	GO:0050957:equilibrioception	0	No change in Posturographic measures	A wearable proprioceptive stabilizer (EquistasiÂ®) for rehabilitation of postural instability in Parkinson's disease: a phase II randomized double-blind, double-dummy, controlled study.	PLoS One. 2014	PMID:25401967 | PMCID:PMC4234681	Improved	0	Improved
Human	Forty patients with PD	Parkinson's disease	Parkinson's disease	0	Wearable proprioceptive stabilizer	GO:0007600: sensory perception	GO:0050957:equilibrioception	0	Improved on Berg Balance Scale	A wearable proprioceptive stabilizer (EquistasiÂ®) for rehabilitation of postural instability in Parkinson's disease: a phase II randomized double-blind, double-dummy, controlled study.	PLoS One. 2014	PMID:25401967 | PMCID:PMC4234681	Improved	0	Improved
Human	Forty patients with PD	Parkinson's disease	Parkinson's disease	0	Wearable proprioceptive stabilizer	GO:0007600: sensory perception	GO:0050957:equilibrioception	0	Improved on Activities-specific Balance Confidence	A wearable proprioceptive stabilizer (EquistasiÂ®) for rehabilitation of postural instability in Parkinson's disease: a phase II randomized double-blind, double-dummy, controlled study.	PLoS One. 2014	PMID:25401967 | PMCID:PMC4234681	Improved	0	Improved
Human	Forty patients with PD	Parkinson's disease	Parkinson's disease	0	Wearable proprioceptive stabilizer	GO:0007600: sensory perception	GO:0050957:equilibrioception	0	improved on Falls Efficacy Scale	A wearable proprioceptive stabilizer (EquistasiÂ®) for rehabilitation of postural instability in Parkinson's disease: a phase II randomized double-blind, double-dummy, controlled study.	PLoS One. 2014	PMID:25401967 | PMCID:PMC4234681	Improved	0	Improved
Human	Forty patients with PD	Parkinson's disease	Parkinson's disease	0	Wearable proprioceptive stabilizer	GO:0007600: sensory perception	GO:0050957:equilibrioception	0	sustained reduction of the falls rate.	A wearable proprioceptive stabilizer (EquistasiÂ®) for rehabilitation of postural instability in Parkinson's disease: a phase II randomized double-blind, double-dummy, controlled study.	PLoS One. 2014	PMID:25401967 | PMCID:PMC4234681	Improved	0	Improved
Human	Parkinson's disease oral placebo (n = 504), perampanel 2 mg (n = 509), or perampanel 4 mg (n = 501)	Parkinson's disease	Parkinson's disease	0	Perampanel	GO:0008066: glutamate receptor activity	GO:0004971:AMPA glutamate receptor activity	0	failed to significantly improve motor symptoms	Perampanel, an AMPA antagonist, found to have no benefit in reducing off" time in Parkinson's disease."	Mov Disord. 2012	PMID:22161845	Ineffective	0	Ineffective
Human	Parkinson's disease oral placebo (n = 504), perampanel 2 mg (n = 509), or perampanel 4 mg (n = 501)	Parkinson's disease	Parkinson's disease	0	Perampanel	GO:0008066: glutamate receptor activity	GO:0004971:AMPA glutamate receptor activity	0	no effect on the duration or disability of levodopa-induced dyskinesia.	Perampanel, an AMPA antagonist, found to have no benefit in reducing off" time in Parkinson's disease."	Mov Disord. 2012	PMID:22161845	Ineffective	0	Ineffective
Human	Twenty-four people with idiopathic PD	Parkinson's disease	Parkinson's disease	0	Irish set dancing classes	GO:0014823: response to activity	GO:0014823: response to activity	0	primary outcome was motor disability measured by the motor component of the UPDRS,	A comparison of Irish set dancing and exercises for people with Parkinson's disease: a phase II feasibility study.	BMC Geriatr. 2013	PMID:23731986 | PMCID:PMC3685562	Improved	0	Improved
Human	Twenty-four people with idiopathic PD	Parkinson's disease	Parkinson's disease	0	Irish set dancing classes	GO:0014823: response to activity	GO:0014823: response to activity	0	Timed Up and Go, the Berg Balance Scale and the modified Freezing of Gait Questionnaire were secondary measures	A comparison of Irish set dancing and exercises for people with Parkinson's disease: a phase II feasibility study.	BMC Geriatr. 2013	PMID:23731986 | PMCID:PMC3685562	Improved	0	Improved
Human	Twenty-four people with idiopathic PD	Parkinson's disease	Parkinson's disease	0	Irish set dancing classes	GO:0014823: response to activity	GO:0014823: response to activity	0	Quality of life of the people with PD was evaluated using the PDQ-39	A comparison of Irish set dancing and exercises for people with Parkinson's disease: a phase II feasibility study.	BMC Geriatr. 2013	PMID:23731986 | PMCID:PMC3685562	Improved	0	Improved
Human	20 patients with Parkinson's disease	Parkinson's disease	Parkinson's disease	0	Virtual exercise coach	GO:0014823: response to activity	GO:0014823: response to activity	0	improved gait speed	Feasibility of a virtual exercise coach to promote walking in community-dwelling persons with Parkinson disease.	Am J Phys Med Rehabil. 2013	PMID:23552335 | PMCID:PMC4266140	Improved	0	Improved
Human	20 patients with Parkinson's disease	Parkinson's disease	Parkinson's disease	0	Virtual exercise coach	GO:0014823: response to activity	GO:0014823: response to activity	0	improved 6-min walk test	Feasibility of a virtual exercise coach to promote walking in community-dwelling persons with Parkinson disease.	Am J Phys Med Rehabil. 2013	PMID:23552335 | PMCID:PMC4266140	Improved	0	Improved
Human	60 patients with PD	Parkinson's disease	Parkinson's disease	0	Exercise	GO:0014823: response to activity	GO:0014823: response to activity	0	improved maximum oxygen consumption	Phase I/II randomized trial of aerobic exercise in Parkinson disease in a community setting.	Neurology. 2014	PMID:24991037 | PMCID:PMC4132568	Improved	0	Improved
Human	60 patients with PD	Parkinson's disease	Parkinson's disease	0	Exercise	GO:0014823: response to activity	GO:0014823: response to activity	0	improved gait speed	Phase I/II randomized trial of aerobic exercise in Parkinson disease in a community setting.	Neurology. 2014	PMID:24991037 | PMCID:PMC4132568	Improved	0	Improved
Human	60 patients with PD	Parkinson's disease	Parkinson's disease	0	Exercise	GO:0014823: response to activity	GO:0014823: response to activity	0	Unified Parkinson's Disease Rating Scale	Phase I/II randomized trial of aerobic exercise in Parkinson disease in a community setting.	Neurology. 2014	PMID:24991037 | PMCID:PMC4132568	Improved	0	Improved
Human	60 patients with PD	Parkinson's disease	Parkinson's disease	0	Exercise	GO:0014823: response to activity	GO:0014823: response to activity	0	improved quality of life	Phase I/II randomized trial of aerobic exercise in Parkinson disease in a community setting.	Neurology. 2014	PMID:24991037 | PMCID:PMC4132568	Improved	0	Improved
Human	60 patients with PD	Parkinson's disease	Parkinson's disease	0	Exercise	GO:0014823: response to activity	GO:0014823: response to activity	0	improved flanker task scores	Phase I/II randomized trial of aerobic exercise in Parkinson disease in a community setting.	Neurology. 2014	PMID:24991037 | PMCID:PMC4132568	Improved	0	Improved
Human	77 individuals with early Parkinson disease	Parkinson's disease	Parkinson's disease	0	SIB-1508Y	GO:0015464: acetylcholine receptor activity	GO:0015464: acetylcholine receptor activity	0	lightheadedness	Randomized placebo-controlled study of the nicotinic agonist SIB-1508Y in Parkinson disease.	Neurology. 2006	PMID:16476941	Ineffective	0	Ineffective
Human	Parkinson's disease	Parkinson's disease	Parkinson's disease	0	Istradefylline (KW-6002)	GO:0031685: adenosine receptor binding	GO:0031687:A2A adenosine receptor binding	0	daily OFF time	Study of istradefylline in patients with Parkinson's disease on levodopa with motor fluctuations.	Mov Disord. 2008	PMID:18831530	Improved	0	Improved
Human	Six hundred and ten patients with PD	Parkinson's disease	Parkinson's disease	0	Istradefylline (KW-6002)	GO:0031685: adenosine receptor binding	GO:0031687:A2A adenosine receptor binding	0	primary outcome measure was change from baseline to endpoint in the percentage of awake time/day spent in the OFF state	Istradefylline for Parkinson's disease patients experiencing motor fluctuations: results of the KW-6002-US-018 study.	Parkinsonism Relat Disord. 2012	PMID:22000279	Improved	0	Improved
Human	Six hundred and ten patients with PD	Parkinson's disease	Parkinson's disease	0	Istradefylline (KW-6002)	GO:0031685: adenosine receptor binding	GO:0031687:A2A adenosine receptor binding	0	UPDRS motor score	Istradefylline for Parkinson's disease patients experiencing motor fluctuations: results of the KW-6002-US-018 study.	Parkinsonism Relat Disord. 2012	PMID:22000279	Improved	0	Improved
Human	420 patients with PD	Parkinson's disease	Parkinson's disease	0	Tozadenant (SYN115)	GO:0031685: adenosine receptor binding	GO:0031687:A2A adenosine receptor binding	0	primary outcome was change from baseline to week 12 in hours per day spent in the off-state	Tozadenant (SYN115) in patients with Parkinson's disease who have motor fluctuations on levodopa: a phase 2b, double-blind, randomised trial.	Lancet Neurol. 2014	PMID:25008546	Improved	0	Improved
Human	140 subjects with fluctuating Parkinson's disease	Parkinson's disease	Parkinson's disease	0	Preladenant (SCH 420814)	GO:0031685: adenosine receptor binding	GO:0031687:A2A adenosine receptor binding	0	primary end point was adverse event (AE) assessment	Long-term safety and efficacy of preladenant in subjects with fluctuating Parkinson's disease.	Mov Disord. 2013	PMID:23589371	Improved	0	Improved
Human	140 subjects with fluctuating Parkinson's disease	Parkinson's disease	Parkinson's disease	0	Preladenant (SCH 420814)	GO:0031685: adenosine receptor binding	GO:0031687:A2A adenosine receptor binding	0	Secondary (efficacy) analyses included hours/day spent in OFF and ON states	Long-term safety and efficacy of preladenant in subjects with fluctuating Parkinson's disease.	Mov Disord. 2013	PMID:23589371	Improved	0	Improved
Human	140 subjects with fluctuating Parkinson's disease	Parkinson's disease	Parkinson's disease	0	Preladenant (SCH 420814)	GO:0031685: adenosine receptor binding	GO:0031687:A2A adenosine receptor binding	0	dyskinesia prevalence/severity.	Long-term safety and efficacy of preladenant in subjects with fluctuating Parkinson's disease.	Mov Disord. 2013	PMID:23589371	Improved	0	Improved
Human	253 patients, Parkinson's disease	Parkinson's disease	Parkinson's disease	0	Preladenant (SCH 420814)	GO:0031685: adenosine receptor binding	GO:0031687:A2A adenosine receptor binding	0	Changes in mean daily off time versus placebo were not significant for 1 mg preladenant (0·2 h, -0·9 to 1·2; p=0·753) or 2 mg preladenant	Preladenant in patients with Parkinson's disease and motor fluctuations: a phase 2, double-blind, randomised trial.	Lancet Neurol. 2011	PMID:21315654	Ineffective	0	Ineffective
Human	Patients with symptomatic nOH due to Parkinson disease	Parkinson's disease	Parkinson's disease	0	Droxidopa	GO:0071875: adrenergic receptor signaling pathway	GO:0061533: norepinephrine secretion, neurotransmission	0	self-ratings on the Orthostatic Hypotension Questionnaire (OHQ)	Droxidopa for neurogenic orthostatic hypotension: a randomized, placebo-controlled, phase 3 trial.	Neurology. 2014	PMID:24944260 | PMCID:PMC4115605	Ineffective	0	Ineffective
Human	PD patients with documented nOH	Parkinson's disease	Parkinson's disease	0	Droxidopa	GO:0071875: adrenergic receptor signaling pathway	GO:0061533: norepinephrine secretion, neurotransmission	0	primary efficacy measure was change in Orthostatic Hypotension Questionnaire (OHQ) composite score	Droxidopa in patients with neurogenic orthostatic hypotension associated with Parkinson's disease (NOH306A).	J Parkinsons Dis. 2014	PMID:24326693	Ineffective	0	Ineffective
Human	PD patients with documented nOH	Parkinson's disease	Parkinson's disease	0	Droxidopa	GO:0071875: adrenergic receptor signaling pathway	GO:0061533: norepinephrine secretion, neurotransmission	0	secondary variables included dizziness/lightheadedness score (OHQ item 1) and patient-reported falls.	Droxidopa in patients with neurogenic orthostatic hypotension associated with Parkinson's disease (NOH306A).	J Parkinsons Dis. 2014	PMID:24326693	Ineffective	0	Ineffective
Human	11 PD patients	Parkinson's disease	Parkinson's disease	0	Quetiapine	GO:0071875: adrenergic receptor signaling pathway	GO:0071875: adrenergic receptor signaling pathway	0	Quetiapine was markedly effective in controlling visual hallucinations in six of these patients. Symptoms of paranoia or delusions were less responsive to quetiapine.	Efficacy of quetiapine in Parkinson's patients with psychosis.	J Clin Psychopharmacol. 2000 Feb;20(1):54-60.	PMID:10653209	Improved	0	Improved
Human	10 PD patients	Parkinson's disease	Parkinson's disease	0	Piribedil	GO:0071875: adrenergic receptor signaling pathway	GO:0071875: adrenergic receptor signaling pathway	0	a short single infusion of piribedil at 2 to 16 mg was safe and effective in improving motor symptoms, including akinesia, of fluctuating PD patients.	End-of-dose akinesia after a single intravenous infusion of the dopaminergic agonist piribedil in Parkinson's disease patients: a pharmacokinetic/pharmacodynamic, randomized, double-blind study.	Mov Disord. 2005	PMID:15726579	Improved	0	Improved
Human	49 Filipino PD patients	Parkinson's disease	Parkinson's disease	0	Piribedil	GO:0071875: adrenergic receptor signaling pathway	GO:0071875: adrenergic receptor signaling pathway	0	effective and well-tolerated by Asian patients with advanced PD at least with short-term use.	Piribedil as an adjunct to levodopa in advanced Parkinson's disease: the Asian experience.	Parkinsonism Relat Disord. 2003	PMID:14644004	Improved	0	Improved
Human	27 PD patients	Parkinson's disease	Parkinson's disease	0	Piribedil	GO:0071875: adrenergic receptor signaling pathway	GO:0071875: adrenergic receptor signaling pathway	Plasma piribedil concentrations at the end of treatment were 6.74+/-1.10 and 9.31+/-3.33 ng/mL in the 1 PP and 2 PP groups, respectively. These plasma levels could account for the lack of clinical efficacy	did not demonstrate any clinical efficacy on either the main end point (Unified Parkinson's Disease Rating Scale motor score) or the secondary end points (rigidity, bradykinesia, postural, and resting tremor scores)	A randomized, double-blind study of a skin patch of a dopaminergic agonist, piribedil, in Parkinson's disease.	Mov Disord. 1999	PMID:10091630	Ineffective	1	Ineffective
Human	18 PD patients	Parkinson's disease	Parkinson's disease	0	Idazoxan	GO:0071875: adrenergic receptor signaling pathway	GO:0071875: adrenergic receptor signaling pathway	0	severity of L-DOPA-induced dyskinesia improved after 20 mg idazoxan pretreatment, while there was no concommittant deterioration in the antiparkinsonian response to L-DOPA	Idazoxan, an alpha-2 antagonist, and L-DOPA-induced dyskinesias in patients with Parkinson's disease.	Mov Disord. 2001	PMID:11481696	Improved	0	Improved
Human	60 PD patients	Parkinson's disease	Parkinson's disease	0	Clozapine	GO:1903350: response to dopamine	GO:0007212: dopamine receptor signaling pathway	0	improves drug induced psychosis in PD without significant worsening of motor function, and the effect wears off once the treatment stops.	Clozapine in drug induced psychosis in Parkinson's disease: a randomised, placebo controlled study with open follow up.	J Neurol Neurosurg Psychiatry. 2004 May;75(5):689-95.	PMID:15090561 | PMCID:PMC1763590	Improved	0	Improved
Human	11 PD patients	Parkinson's disease	Parkinson's disease	0	Quetiapine	GO:1903350: response to dopamine	GO:0007212: dopamine receptor signaling pathway	0	Quetiapine was markedly effective in controlling visual hallucinations in six of these patients. Symptoms of paranoia or delusions were less responsive to quetiapine.	Efficacy of quetiapine in Parkinson's patients with psychosis.	J Clin Psychopharmacol. 2000 Feb;20(1):54-60.	PMID:10653209	Improved	0	Improved
Human	Parkinson's disease	Parkinson's disease	Parkinson's disease	0	XP21279-carbidopa	GO:1903350: response to dopamine	GO:0001963:synaptic transmission, dopaminergic	0	primary outcome measure was change from baseline in daily off time	Double-blind study of the actively transported levodopa prodrug XP21279 in Parkinson's disease.	Mov Disord. 2014	PMID:24339234	Ineffective	0	Ineffective
Human	31 patients with advanced PD	Parkinson's disease	Parkinson's disease	0	Apomorphine	GO:1903350: response to dopamine	GO:0001963:synaptic transmission, dopaminergic	0	effective rescue therapy for "off" episodes in advanced PD patients.apomorphine, compared with placebo, provided a significantly greater improvement in the UPDRS part III score change (difference between treatments: -22.1 [95% confidence interval, -27.8, -16.4]; P < 0.001)	Sustained efficacy of apomorphine in Japanese patients with advanced Parkinson's disease.	Parkinsonism Relat Disord. 2014 Aug;20(8):819-23. doi: 10.1016/j.parkreldis.2014.04.008. Epub 2014 Apr 18.	PMID:24792991	Improved	0	Improved
Human	advanced Parkinson's disease.	Parkinson's disease	Parkinson's disease	0	Apomorphine	GO:1903350: response to dopamine	GO:0001963:synaptic transmission, dopaminergic	0	Unified Parkinson's Disease Rating Scale (UPDRS) motor scores	Intermittent subcutaneous apomorphine therapy for 'off' episodes in Parkinson's disease: a 6-month open-label study.	CNS Drugs. 2008	PMID:18484793	Improved	0	Improved
Human	24 PD patients	Parkinson's disease	Parkinson's disease	0	Apomorphine	GO:1903350: response to dopamine	GO:0001963:synaptic transmission, dopaminergic	0	Inhaled apomorphine was safe and well tolerated at the doses tested for an acute challenge to rescue 'off' periods, but efficacy at these doses was limited	Phase IIa randomized double-blind, placebo-controlled study of inhaled apomorphine as acute challenge for rescuing 'off' periods in patients with established Parkinson's disease.	Eur J Neurol. 2013	PMID:23350812	Ineffective	0	Ineffective
Human	471 participants with Parkinson's disease and motor fluctuations	Parkinson's disease	Parkinson's disease	0	Carbidopa/Levodopa	GO:1903350: response to dopamine	GO:0001963:synaptic transmission, dopaminergic	0	primary efficacy measure was off-time as a percentage of waking hours	Extended-release carbidopa-levodopa (IPX066) compared with immediate-release carbidopa-levodopa in patients with Parkinson's disease and motor fluctuations: a phase 3 randomised, double-blind trial.	Lancet Neurol. 2013	PMID:23485610	Improved	0	Improved
Human	84 patients, advanced PD	Parkinson's disease	Parkinson's disease	0	Carbidopa/Levodopa	GO:1903350: response to dopamine	GO:1903350: response to dopamine	0	showed improved efficacy, compared with CL + Entacapone	Comparison of IPX066 with carbidopa-levodopa plus entacapone in advanced PD patients.	Parkinsonism Relat Disord. 2014 Dec;20(12):1335-40. doi: 10.1016/j.parkreldis.2014.08.004. Epub 2014 Aug 15.	PMID:25306200	Improved	0	Improved
Human	PD	Parkinson's disease	Parkinson's disease	0	Entacapone	GO:1903350: response to dopamine	GO:0016206: catechol O-methyltransferase activity	0	switching from LB/LC to LCE provided a significant benefit in PD patients with wearing-off.	Direct switch from levodopa/benserazide or levodopa/carbidopa to levodopa/carbidopa/entacapone in Parkinson's disease patients with wearing-off: efficacy, safety and feasibility--an open-label, 6-week study.	J Neural Transm (Vienna). 2010	PMID:20013007	Improved	0	Improved
Human	270 PD patients	Parkinson's disease	Parkinson's disease	0	Entacapone	GO:1903350: response to dopamine	GO:0016206: catechol O-methyltransferase activity	0	good efficacy in terms of ADL, global function, motor performance and was well tolerated. However, this short-term study did not generate significant improvements in QoL.	Efficacy of combining levodopa with entacapone on quality of life and activities of daily living in patients experiencing wearing-off type fluctuations.	Acta Neurol Scand. 2005	PMID:15595934	Mixed effects	0	Mixed effect
Human	21 patients with Parkinson's disease	Parkinson's disease	Parkinson's disease	0	Selegiline	GO:1903350: response to dopamine	GO:0097621: monoamine oxidase activity	0	combined regimen of bromocriptine plus L-deprenyl produced a mildly significant improvement, as shown by the majority of clinical rating scales used after 6 weeks of sustained treatment (as compared to bromocriptine alone and bromocriptine plus placebo)	L-deprenyl as an adjunct to low-dose bromocriptine in early Parkinson's disease: a short-term, double-blind, and prospective follow-up study.	Clin Neuropharmacol. 1995	PMID:8635183	Improved	0	Improved
Human	136 PD patients	Parkinson's disease	Parkinson's disease	0	L-DOPA-carbidopa intestinal gel	GO:1903350: response to dopamine	GO:0007212: dopamine receptor signaling pathway	0	LCIG administration results in faster absorption, comparable levodopa bioavailability and significantly reduced intra-subject variability in levodopa concentrations relative to LC-oral administration.	Population pharmacokinetics of levodopa in subjects with advanced Parkinson's disease: levodopa-carbidopa intestinal gel infusion vs. oral tablets.	Br J Clin Pharmacol. 2014 Jul;78(1):94-105. doi: 10.1111/bcp.12324.	PMID:24433449 | PMCID:PMC4168384	Improved	0	Improved
Human	192 patients with advanced Parkinson's disease	Parkinson's disease	Parkinson's disease	0	L-DOPA-carbidopa intestinal gel	GO:1903350: response to dopamine	GO:0001963:synaptic transmission, dopaminergic	0	24-h patient diary of motor fluctuations, Unified Parkinson's Disease Rating Scale (UPDRS), Clinical Global Impression-Improvement (CGI-I), Parkinson's Disease Questionnaire (PDQ-39), and safety evaluations.	Levodopa-carbidopa intestinal gel in advanced Parkinson's disease open-label study: interim results.	Parkinsonism Relat Disord. 2013	PMID:23287001 | PMCID:PMC3661282	Improved	0	Improved
Human	192 patients with advanced Parkinson's disease	Parkinson's disease	Parkinson's disease	0	L-DOPA-carbidopa intestinal gel	GO:1903350: response to dopamine	GO:0001963:synaptic transmission, dopaminergic	0	adverse effects	Levodopa-carbidopa intestinal gel in advanced Parkinson's disease open-label study: interim results.	Parkinsonism Relat Disord. 2013	PMID:23287001 | PMCID:PMC3661282	Improved	0	Improved
Human		Parkinson's disease	Parkinson's disease	0	L-DOPA-carbidopa intestinal gel	GO:1903350: response to dopamine	GO:0007212: dopamine receptor signaling pathway	0	majority of patients in both groups (LCIG-naïve, continuing-LCIG, respectively) were rated 'Much Improved' or 'Very Much Improved' at final visit on the Clinical Global Impression-Improvement scale (69.0%, 69.7%).	Long-term safety and maintenance of efficacy of levodopa-carbidopa intestinal gel: an open-label extension of the double-blind pivotal study in advanced Parkinson's disease patients.	J Parkinsons Dis. 2015;5(1):165-74. doi: 10.3233/JPD-140456.	PMID:25588353	Improved	0	Improved
Human	10 PD patients	Parkinson's disease	Parkinson's disease	0	Piribedil	GO:1903350: response to dopamine	GO:0031749: D2 dopamine receptor binding	0	a short single infusion of piribedil at 2 to 16 mg was safe and effective in improving motor symptoms, including akinesia, of fluctuating PD patients.	End-of-dose akinesia after a single intravenous infusion of the dopaminergic agonist piribedil in Parkinson's disease patients: a pharmacokinetic/pharmacodynamic, randomized, double-blind study.	Mov Disord. 2005	PMID:15726579	Improved	0	Improved
Human	10 PD patients	Parkinson's disease	Parkinson's disease	0	Piribedil	GO:1903350: response to dopamine	GO:0031750: D3 dopamine receptor binding	0	a short single infusion of piribedil at 2 to 16 mg was safe and effective in improving motor symptoms, including akinesia, of fluctuating PD patients.	End-of-dose akinesia after a single intravenous infusion of the dopaminergic agonist piribedil in Parkinson's disease patients: a pharmacokinetic/pharmacodynamic, randomized, double-blind study.	Mov Disord. 2005	PMID:15726579	Improved	0	Improved
Human	49 Filipino PD patients	Parkinson's disease	Parkinson's disease	0	Piribedil	GO:1903350: response to dopamine	GO:0031749: D2 dopamine receptor binding	0	effective and well-tolerated by Asian patients with advanced PD at least with short-term use.	Piribedil as an adjunct to levodopa in advanced Parkinson's disease: the Asian experience.	Parkinsonism Relat Disord. 2003	PMID:14644004	Improved	0	Improved
Human	49 Filipino PD patients	Parkinson's disease	Parkinson's disease	0	Piribedil	GO:1903350: response to dopamine	GO:0031750: D3 dopamine receptor binding	0	effective and well-tolerated by Asian patients with advanced PD at least with short-term use.	Piribedil as an adjunct to levodopa in advanced Parkinson's disease: the Asian experience.	Parkinsonism Relat Disord. 2003	PMID:14644004	Improved	0	Improved
Human	Parkinson disease experiencing excessive daytime sleepiness on pramipexole or ropinirole	Parkinson's disease	Parkinson's disease	0	Piribedil	GO:1903350: response to dopamine	GO:0001963:synaptic transmission, dopaminergic	0	primary outcome was the median reaction times during the second 15 minutes of the subtest "vigilance" of the Test battery for Attention Performances (TAP).	Influence of the nonergot dopamine agonist piribedil on vigilance in patients With Parkinson Disease and excessive daytime sleepiness (PiViCog-PD): an 11-week randomized comparison trial against pramipexole and ropinirole.	Clin Neuropharmacol. 2014	PMID:24992083	Improved	0	Improved
Human	Parkinson disease experiencing excessive daytime sleepiness on pramipexole or ropinirole	Parkinson's disease	Parkinson's disease	0	Piribedil	GO:1903350: response to dopamine	GO:0001963:synaptic transmission, dopaminergic	0	Secondary outcomes included the Epworth Sleepiness Scale, Unified Parkinson's Disease Rating Scale, neuropsychological testing, and items of the Clinical Global Impression.	Influence of the nonergot dopamine agonist piribedil on vigilance in patients With Parkinson Disease and excessive daytime sleepiness (PiViCog-PD): an 11-week randomized comparison trial against pramipexole and ropinirole.	Clin Neuropharmacol. 2014	PMID:24992083	Improved	0	Improved
Human	27 PD patients	Parkinson's disease	Parkinson's disease	0	Piribedil	GO:1903350: response to dopamine	GO:0031749: D2 dopamine receptor binding	Plasma piribedil concentrations at the end of treatment were 6.74+/-1.10 and 9.31+/-3.33 ng/mL in the 1 PP and 2 PP groups, respectively. These plasma levels could account for the lack of clinical efficacy	did not demonstrate any clinical efficacy on either the main end point (Unified Parkinson's Disease Rating Scale motor score) or the secondary end points (rigidity, bradykinesia, postural, and resting tremor scores)	A randomized, double-blind study of a skin patch of a dopaminergic agonist, piribedil, in Parkinson's disease.	Mov Disord. 1999	PMID:10091630	Ineffective	1	Ineffective
Human	27 PD patients	Parkinson's disease	Parkinson's disease	0	Piribedil	GO:1903350: response to dopamine	GO:0031750: D3 dopamine receptor binding	Plasma piribedil concentrations at the end of treatment were 6.74+/-1.10 and 9.31+/-3.33 ng/mL in the 1 PP and 2 PP groups, respectively. These plasma levels could account for the lack of clinical efficacy	did not demonstrate any clinical efficacy on either the main end point (Unified Parkinson's Disease Rating Scale motor score) or the secondary end points (rigidity, bradykinesia, postural, and resting tremor scores)	A randomized, double-blind study of a skin patch of a dopaminergic agonist, piribedil, in Parkinson's disease.	Mov Disord. 1999	PMID:10091630	Ineffective	1	Ineffective
Human	78 PD patients	Parkinson's disease	Parkinson's disease	0	Pramipexole	GO:1903350: response to dopamine	GO:0031749: D2 dopamine receptor binding	0	efficacious and well tolerated add on therapy in patients with advanced Parkinson's disease with an improvement in activities of daily living, motor function, and treatment associated complications.	Efficacy, safety, and tolerance of the non-ergoline dopamine agonist pramipexole in the treatment of advanced Parkinson's disease: a double blind, placebo controlled, randomised, multicentre study.	J Neurol Neurosurg Psychiatry. 1999	PMID:10201413 | PMCID:PMC1736320	Improved	0	Improved
Human	early PD	Parkinson's disease	Parkinson's disease	0	Pramipexole	GO:1903350: response to dopamine	GO:0031749: D2 dopamine receptor binding	By clinical and neuroimaging measures, pramipexole showed little evidence differentiating 15-month usage from usage delayed for 6-9 months. The results do not support the hypothesis that pramipexole has disease-modifying effects	By clinical and neuroimaging measures, pramipexole showed little evidence differentiating 15-month usage from usage delayed for 6-9 months. The results do not support the hypothesis that pramipexole has disease-modifying effects	Pramipexole in patients with early Parkinson's disease (PROUD): a randomised delayed-start trial.	Lancet Neurol. 2013	PMID: 23726851	Ineffective	Ineffective	Ineffective
Human	early PD, 400	Parkinson's disease	Parkinson's disease	0	Rasagiline	GO:1903350: response to dopamine	GO:0097621: monoamine oxidase activity	0	Rasagiline delayed decline in total Unified Parkinson's Disease Rating Scale score from baseline to 12 months.	A controlled, randomized, delayed-start study of rasagiline in early Parkinson disease	Arch Neurol. 2004	PMID: 15096406	Improved	0	Improved
Human	early PD, 1176	Parkinson's disease	Parkinson's disease	0	Rasagiline	GO:1903350: response to dopamine	GO:0097621: monoamine oxidase activity	0	Early treatment with rasagiline at a dose of 1 mg per day provided benefits that were consistent with a possible disease-modifying effect, but early treatment with rasagiline at a dose of 2 mg per day did not. Because the two doses were associated with different outcomes, the study results must be interpreted with caution.	A double-blind, delayed-start trial of rasagiline in Parkinson's disease.	N Engl J Med. 2009	PMID: 19776408	Ineffective	0	Ineffective
Human	393 subjects with advanced Parkinson's disease	Parkinson's disease	Parkinson's disease	0	Ropinirole	GO:1903350: response to dopamine	GO:0001963:synaptic transmission, dopaminergic	0	primary outcome measure was reduction in hours of daily "off" time	Ropinirole 24-hour prolonged release: randomized, controlled study in advanced Parkinson disease.	Neurology. 2007	PMID:17404192	Improved	0	Improved
Human	Chinese patients with advanced Parkinson's disease (PD) ropinirole PR (N = 175) or placebo (N = 170)	Parkinson's disease	Parkinson's disease	0	Ropinirole	GO:1903350: response to dopamine	GO:0001963:synaptic transmission, dopaminergic	0	Primary outcome measure was change from baseline in awake time spent "off".	The efficacy and safety of ropinirole prolonged release tablets as adjunctive therapy in Chinese subjects with advanced Parkinson's disease: a multicenter, double-blind, randomized, placebo-controlled study.	Parkinsonism Relat Disord. 2013	PMID:23932066	Improved	0	Improved
Human	Chinese patients with advanced Parkinson's disease (PD) ropinirole PR (N = 175) or placebo (N = 170)	Parkinson's disease	Parkinson's disease	0	Ropinirole	GO:1903350: response to dopamine	GO:0001963:synaptic transmission, dopaminergic	0	Unified Parkinson's disease Rating Scale and PDQ-39 subscales of mobility	The efficacy and safety of ropinirole prolonged release tablets as adjunctive therapy in Chinese subjects with advanced Parkinson's disease: a multicenter, double-blind, randomized, placebo-controlled study.	Parkinsonism Relat Disord. 2013	PMID:23932066	Improved	0	Improved
Human	Chinese patients with advanced Parkinson's disease (PD) ropinirole PR (N = 175) or placebo (N = 170)	Parkinson's disease	Parkinson's disease	0	Ropinirole	GO:1903350: response to dopamine	GO:0001963:synaptic transmission, dopaminergic	0	adverse effect	The efficacy and safety of ropinirole prolonged release tablets as adjunctive therapy in Chinese subjects with advanced Parkinson's disease: a multicenter, double-blind, randomized, placebo-controlled study.	Parkinsonism Relat Disord. 2013	PMID:23932066	Improved	0	Improved
Human	patients with advanced Parkinson's disease. 93 of 198 (47%) and 89 of 189 (47%) patients receiving ropinirole prolonged release and placebo	Parkinson's disease	Parkinson's disease	0	Ropinirole	GO:1903350: response to dopamine	GO:0001963:synaptic transmission, dopaminergic	0	PD Sleep Scale (PDSS) scores	Improvements in nocturnal symptoms with ropinirole prolonged release in patients with advanced Parkinson's disease.	Eur J Neurol. 2012	PMID:21699627	Improved	0	Improved
Human	PD patients	Parkinson's disease	Parkinson's disease	0	Ropinirole	GO:1903350: response to dopamine	GO:0001963:synaptic transmission, dopaminergic	0	beneficial adjuvant effects in parkinsonian patients with moderate motor disability and motor fluctuations.	Ropinirole in the treatment of levodopa-induced motor fluctuations in patients with Parkinson's disease.	Clin Neuropharmacol. 1996	PMID:8726542	Mixed effects	0	Mixed effect
Human	early PD	Parkinson's disease	Parkinson's disease	0	Ropinirole	GO:1903350: response to dopamine	GO:0031749: D2 dopamine receptor binding	Ropinirole is associated with slower progression of PD than levodopa as assessed by (18)F-dopa PET.	0	Slower progression of Parkinson's disease with ropinirole versus levodopa: The REAL-PET study.	Ann Neurol. 2003	PMID: 12838524	0	Improved	Improved
Human	early PD	Parkinson's disease	Parkinson's disease	0	Ropinirole	GO:1903350: response to dopamine	GO:0031750: D3 dopamine receptor binding	Ropinirole is associated with slower progression of PD than levodopa as assessed by (18)F-dopa PET.	0	Slower progression of Parkinson's disease with ropinirole versus levodopa: The REAL-PET study.	Ann Neurol. 2003	PMID: 12838524	0	Improved	Improved
Human	early-stage Parkinson disease (PD).	Parkinson's disease	Parkinson's disease	0	Rotigotine	GO:1903350: response to dopamine	GO:0001963:synaptic transmission, dopaminergic	0	primary efficacy measures were 1) the change in the Unified Parkinson's Disease Rating Scale (UPDRS) scores (parts II and III)	Randomized, blind, controlled trial of transdermal rotigotine in early Parkinson disease.	Neurology. 2007	PMID:17202432	Improved	0	Improved
Human	early-stage Parkinson disease (PD).	Parkinson's disease	Parkinson's disease	0	Rotigotine	GO:1903350: response to dopamine	GO:0001963:synaptic transmission, dopaminergic	0	adverse effects	Randomized, blind, controlled trial of transdermal rotigotine in early Parkinson disease.	Neurology. 2007	PMID:17202432	Improved	0	Improved
Human	Patients with early-stage idiopathic PD	Parkinson's disease	Parkinson's disease	0	Rotigotine	GO:1903350: response to dopamine	GO:0001963:synaptic transmission, dopaminergic	0	Primary outcomes included adverse events (AEs)	Long-term safety and tolerability of rotigotine transdermal system in patients with early-stage idiopathic Parkinson's disease: a prospective, open-label extension study.	Parkinsonism Relat Disord. 2012	PMID:22326237	Ineffective	0	Ineffective
Human	Patients with early-stage idiopathic PD	Parkinson's disease	Parkinson's disease	0	Rotigotine	GO:1903350: response to dopamine	GO:0001963:synaptic transmission, dopaminergic	0	Other outcomes included time to levodopa, incidence of dyskinesias, and efficacy using the Unified Parkinson's Disease Rating Scale (UPDRS) II+III total score	Long-term safety and tolerability of rotigotine transdermal system in patients with early-stage idiopathic Parkinson's disease: a prospective, open-label extension study.	Parkinsonism Relat Disord. 2012	PMID:22326237	Ineffective	0	Ineffective
Human	early PD; 100	Parkinson's disease	Parkinson's disease	0	Selegiline	GO:1903350: response to dopamine	GO:0097621:monoamine oxidase activity	0	deprenyl attenuates deterioration in UPDRS score in patients with early PD	The effect of deprenyl and levodopa on the progression of Parkinson's disease.	Ann Neurol. 1995	PMID: 7486869	Improved	0	Improved
Human	Two hundred and fifty-two PD patients with motor fluctuations	Parkinson's disease	Parkinson's disease	0	Nebicapone	GO:1903350: response to dopamine	GO:0016206: catechol O-methyltransferase activity	0	primary endpoint was 8-week change from baseline in absolute "Off" time duration	A double-blind, randomized, placebo and active-controlled study of nebicapone for the treatment of motor fluctuations in Parkinson's disease.	CNS Neurosci Ther. 2010	PMID:20653695	Improved	0	Improved
Human	Two hundred and fifty-two PD patients with motor fluctuations	Parkinson's disease	Parkinson's disease	0	Nebicapone	GO:1903350: response to dopamine	GO:0016206: catechol O-methyltransferase activity	0	adverse effects	A double-blind, randomized, placebo and active-controlled study of nebicapone for the treatment of motor fluctuations in Parkinson's disease.	CNS Neurosci Ther. 2010	PMID:20653695	Improved	0	Improved
Human	Five Patients with moderate to advanced PD	Parkinson's disease	Parkinson's disease	0	AAV-hAADC (adeno-associated virus human aromatic L-amino acid decarboxylase)	GO:1903350: response to dopamine	GO:0004058: aromatic-L-amino-acid decarboxylase activity	Increased FMT uptake PET scans using the AADC tracer, 6-[18F]fluoro-l-m-tyrosine (FMT)		Results from a phase I safety trial of hAADC gene therapy for Parkinson disease.	Neurology. 2008	PMID:18401019	0	Improved	Improved
Human	Six PD patients	Parkinson's disease	Parkinson's disease	0	AAV-hAADC (adeno-associated virus human aromatic L-amino acid decarboxylase)	GO:1903350: response to dopamine	GO:0004058: aromatic-L-amino-acid decarboxylase activity	Increased positron emission tomography (PET) with 6-[(18)F]fluoro-L-m-tyrosine (FMT)	Improved Unified Parkinson's Disease Rating Scale	A phase I study of aromatic L-amino acid decarboxylase gene therapy for Parkinson's disease.	Mol Ther. 2010	PMID:20606642 | PMCID:PMC2956925	Improved	Improved	Improved
Human	Six PD patients	Parkinson's disease	Parkinson's disease	0	AAV-hAADC (adeno-associated virus human aromatic L-amino acid decarboxylase)	GO:1903350: response to dopamine	GO:0004058: aromatic-L-amino-acid decarboxylase activity	Increased positron emission tomography (PET) with 6-[(18)F]fluoro-L-m-tyrosine (FMT)	without apparent changes in the short-duration response to levodopa	A phase I study of aromatic L-amino acid decarboxylase gene therapy for Parkinson's disease.	Mol Ther. 2010	PMID:20606642 | PMCID:PMC2956925	Improved	Improved	Improved
Human	Ten patients with moderately advanced PD	Parkinson's disease	Parkinson's disease	0	AAV-hAADC (adeno-associated virus human aromatic L-amino acid decarboxylase)	GO:1903350: response to dopamine	GO:0004058: aromatic-L-amino-acid decarboxylase activity	Persistent AADC expression	Persistent AADC expression	Long-term evaluation of a phase 1 study of AADC gene therapy for Parkinson's disease.	Hum Gene Ther. 2012	PMID:22424171	Improved	1	Improved
Human	Ten patients with moderately advanced PD	Parkinson's disease	Parkinson's disease	0	AAV-hAADC (adeno-associated virus human aromatic L-amino acid decarboxylase)	GO:1903350: response to dopamine	GO:0004058: aromatic-L-amino-acid decarboxylase activity	Persistent AADC expression	Improved Unified Parkinson's Disease Rating Scale	Long-term evaluation of a phase 1 study of AADC gene therapy for Parkinson's disease.	Hum Gene Ther. 2012	PMID:22424171	Improved	1	Improved
Human	85 PD patients	Parkinson's disease	Parkinson's disease	0	N-0923	GO:1903350: response to dopamine	GO:0031749: D2 dopamine receptor binding	0	Significantly greater reductions in levodopa dose were achieved as compared to placebo for the two highest doses of N-0923 TDS	Transdermal dopaminergic D(2) receptor agonist therapy in Parkinson's disease with N-0923 TDS: a double-blind, placebo-controlled study.	Mov Disord. 2001	PMID:11391739	Improved	0	Improved
Human	15 patients with Parkinson's disease	Parkinson's disease	Parkinson's disease	0	ProSavin ( lentiviral gene therapy)	GO:1903350: response to dopamine	GO:0001963:synaptic transmission, dopaminergic	0	Improved Unified Parkinson's Disease Rating Scale	Long-term safety and tolerability of ProSavin, a lentiviral vector-based gene therapy for Parkinson's disease: a dose escalation, open-label, phase 1/2 trial.	Lancet. 2014	PMID:24412048	Improved	0	Improved
Human	15 patients with Parkinson's disease	Parkinson's disease	Parkinson's disease	0	ProSavin ( lentiviral gene therapy)	GO:1903350: response to dopamine	GO:0001963:synaptic transmission, dopaminergic	0	No adverse events	Long-term safety and tolerability of ProSavin, a lentiviral vector-based gene therapy for Parkinson's disease: a dose escalation, open-label, phase 1/2 trial.	Lancet. 2014	PMID:24412048	Improved	0	Improved
Human	Parkinson Disease	Parkinson's disease	Parkinson's disease	0	Tesofensine (NS 2330)	GO:1903350: response to dopamine	GO:0071868: cellular response to monoamine stimulus	0	changes from baseline in Unified Parkinson Disease Rating Scale (UPDRS) subscale II (activities of daily living) plus subscale III (motor function)	Tesofensine (NS 2330), a monoamine reuptake inhibitor, in patients with advanced Parkinson disease and motor fluctuations: the ADVANS Study.	Arch Neurol. 2008	PMID:18474731	Improved	0	Improved
Human	Parkinson Disease	Parkinson's disease	Parkinson's disease	0	Tesofensine (NS 2330)	GO:1903350: response to dopamine	GO:0071868: cellular response to monoamine stimulus	0	percentage of waking hours spent in "off" time	Tesofensine (NS 2330), a monoamine reuptake inhibitor, in patients with advanced Parkinson disease and motor fluctuations: the ADVANS Study.	Arch Neurol. 2008	PMID:18474731	Improved	0	Improved
Human	Parkinson Disease	Parkinson's disease	Parkinson's disease	0	Tesofensine (NS 2330)	GO:1903350: response to dopamine	GO:0071868: cellular response to monoamine stimulus	0	adverse effects	Tesofensine (NS 2330), a monoamine reuptake inhibitor, in patients with advanced Parkinson disease and motor fluctuations: the ADVANS Study.	Arch Neurol. 2008	PMID:18474731	Improved	0	Improved
Human	139 PD patients	Parkinson's disease	Parkinson's disease	0	Pardoprunox	GO:1903350: response to dopamine	GO:0031749: D2 dopamine receptor binding	0	significantly improved motor function in patients with early PD.	Double-blind study of pardoprunox, a new partial dopamine agonist, in early Parkinson's disease.	Mov Disord. 2010	PMID:20198713	Improved	0	Improved
Human	139 PD patients	Parkinson's disease	Parkinson's disease	0	Pardoprunox	GO:1903350: response to dopamine	GO:0031750: D3 dopamine receptor binding	0	significantly improved motor function in patients with early PD.	Double-blind study of pardoprunox, a new partial dopamine agonist, in early Parkinson's disease.	Mov Disord. 2010	PMID:20198713	Improved	0	Improved
Human	Healthy males	Wild-type	Wild-type	0	Rasagiline	GO:1903350: response to dopamine	GO:0097621: monoamine oxidase activity	0	No adverse events	Cardiac safety of rasagiline, a selective monoamine oxidase type B inhibitor for the treatment of Parkinson's disease: a thorough QT/QTc study.	Int J Clin Pharmacol Ther. 2014	PMID:24447649	Ineffective	0	Ineffective
Human	60 PD patients	Parkinson's disease	Parkinson's disease	0	Clozapine	GO:1904014: response to serotonin	GO:0004993: serotonin receptor activity	0	improves drug induced psychosis in PD without significant worsening of motor function, and the effect wears off once the treatment stops.	Clozapine in drug induced psychosis in Parkinson's disease: a randomised, placebo controlled study with open follow up.	J Neurol Neurosurg Psychiatry. 2004	PMID:15090561 | PMCID:PMC1763590	Improved	0	Improved
Human	199 patients with PD	Parkinson's disease	Parkinson's disease	0	Pimavanserin	GO:1904014: response to serotonin	GO:0004993: serotonin receptor activity	0	primary outcome was antipsychotic benefit as assessed by central, independent raters with the Parkinson's disease-adapted scale for assessment of positive symptoms (SAPS-PD)	Pimavanserin for patients with Parkinson's disease psychosis: a randomised, placebo-controlled phase 3 trial.	Lancet. 2014	PMID:24183563	Improved	0	Improved
Human	199 patients with PD	Parkinson's disease	Parkinson's disease	0	Pimavanserin	GO:1904014: response to serotonin	GO:0004993: serotonin receptor activity	0	safety and tolerability	Pimavanserin for patients with Parkinson's disease psychosis: a randomised, placebo-controlled phase 3 trial.	Lancet. 2014	PMID:24183563	Improved	0	Improved
Human	PD	Parkinson's disease	Parkinson's disease	0	Pimavanserin	GO:1904014: response to serotonin	GO:0004993: serotonin receptor activity	0	Unified Parkinson's Disease Rating Scale	Pimavanserin, a serotonin(2A) receptor inverse agonist, for the treatment of parkinson's disease psychosis.	Neuropsychopharmacology. 2010	PMID:19907417 | PMCID:PMC3055369	Improved	0	Improved
Human	PD	Parkinson's disease	Parkinson's disease	0	Pimavanserin	GO:1904014: response to serotonin	GO:0004993: serotonin receptor activity	0	Scale for the Assessment of Positive Symptoms (SAPS)	Pimavanserin, a serotonin(2A) receptor inverse agonist, for the treatment of parkinson's disease psychosis.	Neuropsychopharmacology. 2010	PMID:19907417 | PMCID:PMC3055369	Improved	0	Improved
Human	PD	Parkinson's disease	Parkinson's disease	0	Pimavanserin	GO:1904014: response to serotonin	GO:0004993: serotonin receptor activity	0	and a UPDRS Part I psychosis-relevant item.	Pimavanserin, a serotonin(2A) receptor inverse agonist, for the treatment of parkinson's disease psychosis.	Neuropsychopharmacology. 2010	PMID:19907417 | PMCID:PMC3055369	Improved	0	Improved
Human	11 PD patients	Parkinson's disease	Parkinson's disease	0	Quetiapine	GO:1904014: response to serotonin	GO:0004993: serotonin receptor activity	0	Quetiapine was markedly effective in controlling visual hallucinations in six of these patients. Symptoms of paranoia or delusions were less responsive to quetiapine.	Efficacy of quetiapine in Parkinson's patients with psychosis.	J Clin Psychopharmacol. 2000 Feb;20(1):54-60.	PMID:10653209	Improved	0	Improved
Human	310 patients aged 35-75 years with a diagnosis of PD	Parkinson's disease	Parkinson's disease	0	Sertraline	GO:1904014: response to serotonin	GO:0004993: serotonin receptor activity	0	worsening of tremor was observed in some patients, active management of depression with sertraline appears to have a positive impact on parkinsonism.	Motor changes during sertraline treatment in depressed patients with Parkinson's disease*.	Eur J Neurol. 2008	PMID:18637826	Mixed effects	0	Mixed effect
Human	22 patients with Parkinson's disease with L-DOPA-induced dyskinesias	Parkinson's disease	Parkinson's disease	0	Eltoprazine	GO:1904014: response to serotonin	GO:0004993: serotonin receptor activity	0	reduction of L-DOPA-induced dyskinesias on Clinical Dyskinesia Rating Scale	Eltoprazine counteracts l-DOPA-induced dyskinesias in Parkinson's disease: a dose-finding study.	Brain. 2015	PMID:25669730	Ineffective	0	Ineffective
Human	22 patients with Parkinson's disease with L-DOPA-induced dyskinesias	Parkinson's disease	Parkinson's disease	0	Eltoprazine	GO:1904014: response to serotonin	GO:0004993: serotonin receptor activity	0	No change on Unified Parkinson's Disease Rating Scale	Eltoprazine counteracts l-DOPA-induced dyskinesias in Parkinson's disease: a dose-finding study.	Brain. 2015	PMID:25669730	Ineffective	0	Ineffective
Human	22 patients with Parkinson's disease with L-DOPA-induced dyskinesias	Parkinson's disease	Parkinson's disease	0	Eltoprazine	GO:1904014: response to serotonin	GO:0004993: serotonin receptor activity	0	reduction of L-DOPA-induced dyskinesias on Rush Dyskinesia Rating Scale	Eltoprazine counteracts l-DOPA-induced dyskinesias in Parkinson's disease: a dose-finding study.	Brain. 2015	PMID:25669730	Ineffective	0	Ineffective
Human	22 patients with Parkinson's disease with L-DOPA-induced dyskinesias	Parkinson's disease	Parkinson's disease	0	Eltoprazine	GO:1904014: response to serotonin	GO:0004993: serotonin receptor activity	0	Hospital Anxiety Depression Scale	Eltoprazine counteracts l-DOPA-induced dyskinesias in Parkinson's disease: a dose-finding study.	Brain. 2015	PMID:25669730	Ineffective	0	Ineffective
Human	22 patients with Parkinson's disease with L-DOPA-induced dyskinesias	Parkinson's disease	Parkinson's disease	0	Eltoprazine	GO:1904014: response to serotonin	GO:0004993: serotonin receptor activity	0	Montgomery Asberg Depression Rating Scale	Eltoprazine counteracts l-DOPA-induced dyskinesias in Parkinson's disease: a dose-finding study.	Brain. 2015	PMID:25669730	Ineffective	0	Ineffective
Human	22 patients with Parkinson's disease with L-DOPA-induced dyskinesias	Parkinson's disease	Parkinson's disease	0	Eltoprazine	GO:1904014: response to serotonin	GO:0004993: serotonin receptor activity	0	beneficial antidyskinetic effects without altering normal motor responses to L-DOPA	Eltoprazine counteracts l-DOPA-induced dyskinesias in Parkinson's disease: a dose-finding study.	Brain. 2015	PMID:25669730	Ineffective	0	Ineffective
Human	139 PD patients	Parkinson's disease	Parkinson's disease	0	Pardoprunox	GO:1904014: response to serotonin	GO:0004993: serotonin receptor activity	0	significantly improved motor function in patients with early PD.	Double-blind study of pardoprunox, a new partial dopamine agonist, in early Parkinson's disease.	Mov Disord. 2010	PMID:20198713	Improved	0	Improved	63
Macaque	MPTP	MPTP	Toxic	0	Morphine	GO:0001515: opioid peptide activity	GO:0001515: opioid peptide activity	0	alleviated bradykinesia and tremor	Acute morphine treatments alleviate tremor in 1-methyl-4-phenyl-1,2,3,6-tetrahydropyridine-treated monkeys.	PLoS One. 2014	PMID:24520383 | PMCID:PMC3919785	Improved	0	Improved
Macaque	MPTP	MPTP	Toxic	0	Nalbuphine	GO:0001515: opioid peptide activity	GO:0001515: opioid peptide activity	0	reduced LID	Dual kappa-agonist/mu antagonist opioid receptor modulation reduces levodopa-induced dyskinesia and corrects dysregulated striatal changes in the nonhuman primate model of Parkinson disease.	Ann Neurol. 2015	PMID:25820831	Improved	0	Improved
Macaque	MPTP	MPTP	Toxic	0	ADL5510	GO:0001515: opioid peptide activity	GO:0001515: opioid peptide activity	0	antidyskinetic effect	The selective mu-opioid receptor antagonist ADL5510 reduces levodopa-induced dyskinesia without affecting antiparkinsonian action in MPTP-lesioned macaque model of Parkinson's disease.	Mov Disord. 2011	PMID:21465551	Improved	0	Improved
Macaque	MPTP	MPTP	Toxic	0	Nociceptin/orphanin FQ receptor agonists	GO:0001515: opioid peptide activity	GO:0001515: opioid peptide activity	ameliorated surge of nigral GABA and glutamate, and the reduction of thalamic GABA	attenuated dyskinesias	Nociceptin/orphanin FQ receptor agonists attenuate L-DOPA-induced dyskinesias.	J Neurosci. 2012	PMID:23152595	Improved	1	Improved
Macaque	MPTP	MPTP	Toxic	0	Pedunculopontine nucleus (PPN) lesion	GO:0007271: synaptic transmission, cholinergic	GO:0015464: acetylcholine receptor activity	0	improves sleep quality	Sleep disorders in Parkinsonian macaques: effects of L-dopa treatment and pedunculopontine nucleus lesion.	J Neurosci. 2014	PMID:24990932 | PMCID:PMC4078088	Improved	0	Improved
Macaque	MPTP	MPTP	Toxic	0	Amantadine	GO:0008066: glutamate receptor activity	GO:0004972 : NMDA glutamate receptor activity	0	reduced LID	Combined fenobam and amantadine treatment promotes robust antidyskinetic effects in the 1-methyl-4-phenyl-1,2,3,6-tetrahydropyridine (MPTP)-lesioned primate model of Parkinson's disease.	Mov Disord. 2014	PMID:24610195	Improved	0	Improved
Macaque	MPTP	MPTP	Toxic	0	Near-infrared light	GO:0009416: response to light stimulus	GO:0009416: response to light stimulus	neuroprotection to dopaminergic cells	less clinical and behavioural impairment	Near-infrared light is neuroprotective in a monkey model of Parkinson's disease.	Ann Neurol. 2015	PMID:26456231	Improved	Improved	Improved
Macaque	MPTP	MPTP	Toxic	0	TC-8831	GO:0015464: acetylcholine receptor activity	GO:0015464 : acetylcholine receptor activity	0	reduced choreiform and dystonic dyskinesia	TC-8831, a nicotinic acetylcholine receptor agonist, reduces L-DOPA-induced dyskinesia in the MPTP macaque.	Neuropharmacology. 2013	PMID:23770260	Improved	0	Improved
Macaque	MPTP	MPTP	Toxic	0	AFQ056	GO:0035254: glutamate receptor binding	GO:0031802 : type 5 metabotropic glutamate receptor binding	0	acute antiparkinsonian and antidyskinetic effect	The acute antiparkinsonian and antidyskinetic effect of AFQ056, a novel metabotropic glutamate receptor type 5 antagonist, in L-Dopa-treated parkinsonian monkeys.	Parkinsonism Relat Disord. 2011	PMID:21315648	Improved	0	Improved
Macaque	MPTP	MPTP	Toxic	0	Dipraglurant	GO:0035254: glutamate receptor binding	GO:0031802 : type 5 metabotropic glutamate receptor binding	0	inhibited dyskinesias	The mGluR5 negative allosteric modulator dipraglurant reduces dyskinesia in the MPTP macaque model.	Mov Disord. 2014	PMID:24865335	Improved	0	Improved
Macaque	MPTP	MPTP	Toxic	0	Fenobam	GO:0035254: glutamate receptor binding	GO:0031802 : type 5 metabotropic glutamate receptor binding	0	reduced LID	Combined fenobam and amantadine treatment promotes robust antidyskinetic effects in the 1-methyl-4-phenyl-1,2,3,6-tetrahydropyridine (MPTP)-lesioned primate model of Parkinson's disease.	Mov Disord. 2014	PMID:24610195	Improved	0	Improved
Macaque	MPTP	MPTP	Toxic	0	mGlu5 receptor antagonist	GO:0035254: glutamate receptor binding	GO:0031802 : type 5 metabotropic glutamate receptor binding	extent of neuronal loss was lower	prevented parkinsonian symptoms	Metabotropic glutamate receptor 5 antagonist protects dopaminergic and noradrenergic neurons from degeneration in MPTP-treated monkeys.	Brain. 2011	PMID:21705423 | PMCID:PMC3122374	Improved	1	Improved
Macaque	MPTP	MPTP	Toxic	0	mGlu5 receptor antagonist	GO:0035254: glutamate receptor binding	GO:0031802 : type 5 metabotropic glutamate receptor binding	changes in D2 receptors, their associated signaling proteins and neuropeptides.	reduced LID	Long-term treatment with l-DOPA and an mGlu5 receptor antagonist prevents changes in brain basal ganglia dopamine receptors, their associated signaling proteins and neuropeptides in parkinsonian monkeys.	Neuropharmacology. 2014	PMID:24456747	Improved	1	Improved
Macaque	MPTP	MPTP	Toxic	0	mGlu5 receptor antagonist	GO:0035254: glutamate receptor binding	GO:0031802 : type 5 metabotropic glutamate receptor binding	lower striatal and pallidal 5-HT2A receptors	reduction of development of LID	Effect of a chronic treatment with an mGlu5 receptor antagonist on brain serotonin markers in parkinsonian monkeys.	Prog Neuropsychopharmacol Biol Psychiatry. 2015	PMID:25046277	Improved	1	Improved
Macaque	MPTP	MPTP	Toxic	0	mGlu5 receptor antagonist	GO:0035254: glutamate receptor binding	GO:0031802 : type 5 metabotropic glutamate receptor binding	dyskinesia scores of MPTP-lesioned monkeys correlated positively with [(3)H]ABP688 specific binding in the putamen	alleviate dyskinesia	MPEP, an mGlu5 receptor antagonist, reduces the development of L-DOPA-induced motor complications in de novo parkinsonian monkeys: biochemical correlates.	Neuropharmacology. 2013	PMID:22884464	Improved	1	Improved
Macaque	MPTP	MPTP	Toxic	0	mGlu5 receptor antagonist	GO:0035254: glutamate receptor binding	GO:0031802 : type 5 metabotropic glutamate receptor binding	normalization of glutamate neurotransmission.	reduces the development of LID	Chronic treatment with MPEP, an mGlu5 receptor antagonist, normalizes basal ganglia glutamate neurotransmission in L-DOPA-treated parkinsonian monkeys.	Neuropharmacology. 2013	PMID:23756168	Improved	1	Improved
Macaque	MPTP	MPTP	Toxic	0	Deep brain stimulation (DBS) - External pallidus	GO:0051602: response to electrical stimulus	Deep brain stimulation (DBS) - External pallidus	associated with changes in the pattern and mean discharge rate of neuronal activity in the GPi, STN, and the pallidal [ventralis lateralis pars oralis (VLo) and ventralis anterior (VA)] and cerebellar [ventralis lateralis posterior pars oralis (VPLo)] receiving areas of the motor thalamus	improved bradykinesia	External pallidal stimulation improves parkinsonian motor signs and modulates neuronal activity throughout the basal ganglia thalamic network.	Exp Neurol. 2012	PMID:22001773 | PMCID:PMC3536483	Improved	1	Improved
Macaque	MPTP	MPTP	Toxic	0	Electroconvulsive therapy	GO:0051602: response to electrical stimulus	GO:0051602:response to electrical stimulus	increases in vesicular monoamine transporter type 2 and D(1) receptor binding in the MPTP-lesioned striata after ECT, returning towards baseline by 6 weeks.	0	Antiparkinsonian mechanism of electroconvulsive therapy in MPTP-lesioned non-human primates.	Neurodegener Dis. 2012	PMID:22327563	0	Improved	Improved
Macaque	MPTP	MPTP	Toxic	0	Amantadine	GO:1903350: response to dopamine	GO:0090494:dopamine uptake	0	reduced LID scores	Safinamide reduces dyskinesias and prolongs L-DOPA antiparkinsonian effect in parkinsonian monkeys.	Parkinsonism Relat Disord. 2013	PMID:23402994	Improved	0	Improved
Macaque	MPTP	MPTP	Toxic	0	Carbidopa/Levodopa	GO:1903350: response to dopamine	GO:0001963:synaptic transmission, dopaminergic	balance between GPe and GPi fails to restore	tremor, akinesia, rigidity, dyskinesia	Dopamine replacement therapy does not restore the full spectrum of normal pallidal activity in the 1-methyl-4-phenyl-1,2,3,6-tetra-hydropyridine primate model of Parkinsonism.	J Neurosci. 2006	PMID:16885224	Mixed effects	1	Mixed effect
Macaque	MPTP	MPTP	Toxic	0	Entacapone	GO:1903350: response to dopamine	GO:0097621:monoamine oxidase activity	0	alleviate dyskinesia	Use of catechol-O-methyltransferase inhibition to minimize L-3,4-dihydroxyphenylalanine-induced dyskinesia in the 1-methyl-4-phenyl-1,2,3,6-tetrahydropyridine-lesioned macaque.	Eur J Neurosci. 2013	PMID:23281915	Improved	0	Improved
Macaque	MPTP	MPTP	Toxic	0	L-DOPA	GO:1903350: response to dopamine	GO:0007212:dopamine receptor signaling pathway	0	improved motor function, but induced cognitive deficits	Levodopa improves motor deficits but can further disrupt cognition in a macaque Parkinson model.	Mov Disord. 2013	PMID:23238827	Mixed effects	0	Mixed effect
Macaque	MPTP	MPTP	Toxic	0	Safinamide	GO:1903350: response to dopamine	GO:0097621:monoamine oxidase activity	0	reduced LID scores	Safinamide reduces dyskinesias and prolongs L-DOPA antiparkinsonian effect in parkinsonian monkeys.	Parkinsonism Relat Disord. 2013	PMID:23402994	Improved	0	Improved
Macaque	MPTP	MPTP	Toxic	0	cis-flupenthixol	GO:1903350: response to dopamine	GO:0007212:dopamine receptor signaling pathway	0	parkinsonian motor symptoms reappeared	Effects of dopamine and serotonin antagonist injections into the striatopallidal complex of asymptomatic MPTP-treated monkeys.	Neurobiol Dis. 2012	PMID:22728661	Worsened	0	Worsened
Macaque	MPTP	MPTP	Toxic	0	Dopamine Gene therapy	GO:1903350: response to dopamine	GO:0007212:dopamine receptor signaling pathway	restored extracellular concentrations of dopamine	and corrected the motor deficits	Dopamine gene therapy for Parkinson's disease in a nonhuman primate without associated dyskinesia.	Sci Transl Med. 2009	PMID:20368163	Improved	1	Improved
Macaque	MPTP	MPTP	Toxic	0	L-745,870	GO:1903350: response to dopamine	GO:0007212:dopamine receptor signaling pathway	0	reduced the severity of dyskinesia	L-745,870 reduces L-DOPA-induced dyskinesia in the 1-methyl-4-phenyl-1,2,3,6-tetrahydropyridine-lesioned macaque model of Parkinson's disease.	J Pharmacol Exp Ther. 2012	PMID:22619253	Improved	0	Improved
Macaque	Healthy	Wild-type	Wild-type	0	AAV-hAADC (adeno-associated virus human aromatic L-amino acid decarboxylase)	GO:1903350: response to dopamine	GO:0004058: aromatic-L-amino-acid decarboxylase activity	effective vector distribution	0	Safety and tolerability of magnetic resonance imaging-guided convection-enhanced delivery of AAV2-hAADC with a novel delivery platform in nonhuman primate striatum.	Hum Gene Ther. 2012	PMID:22017504 | PMCID:PMC3277736	0	Improved	Improved
Macaque	MPTP	MPTP	Toxic	0	Mianserin	GO:1904014: response to serotonin	GO:0004993:serotonin receptor activity	0	mild parkinsonian effects	Effects of dopamine and serotonin antagonist injections into the striatopallidal complex of asymptomatic MPTP-treated monkeys.	Neurobiol Dis. 2012	PMID:22728661	Improved	0	Improved
Macaque	MPTP	MPTP	Toxic	0	5-HT1A and 5-HT1B receptor agonists	GO:1904014: response to serotonin	GO:0004993: serotonin receptor activity	0	dampen l-DOPA-induced dyskinesia	Combined 5-HT1A and 5-HT1B receptor agonists for the treatment of L-DOPA-induced dyskinesia.	Brain. 2008	PMID:18952677	Improved	0	Improved
Macaque	MPTP	MPTP	Toxic	0	Anpirtoline	GO:1904014: response to serotonin	GO:0031822: type 1B serotonin receptor binding	0	reduced dyskinesia	Anti-dyskinetic effect of anpirtoline in animal models of L-DOPA-induced dyskinesia.	Neurosci Res. 2013	PMID:24135129	Improved	0	Improved
Macaque	MPTP	MPTP	Toxic	0	citalopram	GO:1904014: response to serotonin	GO:0051614: inhibition of serotonin uptake	0	suppression of LID	Effect of serotonin transporter blockade on L-DOPA-induced dyskinesia in animal models of Parkinson's disease.	Neuroscience. 2015	PMID:25907446	Mixed effects	0	Mixed effect
Macaque	MPTP	MPTP	Toxic	0	Eltoprazine	GO:1904014: response to serotonin	GO:0031822: type 1B serotonin receptor binding	0	effective in suppressing dyskinesia; partial worsening of the therapeutic effect of l-dopa	Study of the antidyskinetic effect of eltoprazine in animal models of levodopa-induced dyskinesia.	Mov Disord. 2013	PMID:23389842	Improved	0	Improved
Macaque	MPTP	MPTP	Toxic	0	F15599	GO:1904014: response to serotonin	GO:0031830: type 5A serotonin receptor binding	0	reduced the severity of peak-dose dyskinesia	The highly-selective 5-HT(1A) agonist F15599 reduces L-DOPA-induced dyskinesia without compromising anti-parkinsonian benefits in the MPTP-lesioned macaque.	Neuropharmacology. 2015	PMID:26071982	Improved	0	Improved
Macaque	MPTP	MPTP	Toxic	0	L-tryptophan	GO:1904014: response to serotonin	GO:0001820: serotonin secretion	0	abolished the expression of LID; worsening of the therapeutic effects of L-DOPA	Effects of L-tryptophan on L-DOPA-induced dyskinesia in the L-methyl-4-phenyl-1,2,3,6-tetrahydropyridine (MPTP)-treated macaque model of Parkinson's disease.	Neurosci Lett. 2014	PMID:24572591	Improved	0	Improved	31
Marmoset	MPTP	MPTP	Toxic	0	3,4-methylenedioxymethamphetamine (MDMA)	GO:0001975: response to amphetamine	GO:0015872: dopamine transport		dyskinesia was decreased	Characterization of 3,4-methylenedioxymethamphetamine (MDMA) enantiomers in vitro and in the MPTP-lesioned primate: R-MDMA reduces severity of dyskinesia, whereas S-MDMA extends duration of ON-time.	J Neurosci. 2011	PMID:21562283	Improved	0	Improved
Marmoset	MPTP	MPTP	Toxic	0	3,4-methylenedioxymethamphetamine (MDMA)	GO:0001975: response to amphetamine	GO:0031826: type 2A serotonin receptor binding	0	dyskinesia was decreased	Characterization of 3,4-methylenedioxymethamphetamine (MDMA) enantiomers in vitro and in the MPTP-lesioned primate: R-MDMA reduces severity of dyskinesia, whereas S-MDMA extends duration of ON-time.	J Neurosci. 2011	PMID:21562283	Improved	0	Improved
Marmoset	MPTP	MPTP	Toxic	0	JNJ27063699	GO:0004935: adrenergic receptor activity	GO:0004936: alpha-adrenergic receptor activity	0	improved locomotor activity	Anti-Parkinson effects of a selective alpha2C-adrenoceptor antagonist in the MPTP marmoset model.	Behav Brain Res. 2014	PMID:24769173	Improved	0	Improved
Marmoset	MPTP	MPTP	Toxic	0	immepip	GO:0004969: histamine receptor activity	GO:0031809:H3 histamine receptor binding	0	less total dyskinesia	Histamine H3 receptor agonists reduce L-dopa-induced chorea, but not dystonia, in the MPTP-lesioned nonhuman primate model of Parkinson's disease.	Mov Disord. 2006	PMID:16532454	Mixed effects	0	Mixed effect
Marmoset	MPTP	MPTP	Toxic	0	immepip	GO:0004969: histamine receptor activity	GO:0031809:H3 histamine receptor binding	0	increased parkinsonian disability	Histamine H3 receptor agonists reduce L-dopa-induced chorea, but not dystonia, in the MPTP-lesioned nonhuman primate model of Parkinson's disease.	Mov Disord. 2006	PMID:16532454	Mixed effects	0	Mixed effect
Marmoset	MPTP	MPTP	Toxic	0	J-113397	GO:0004985: opioid receptor activity	GO:0001626: nociceptin receptor activity	No	enhances anti-parkinsonian action; worsens dyskinesia	The nociceptin/orphanin FQ (NOP) receptor antagonist J-113397 enhances the effects of levodopa in the MPTP-lesioned nonhuman primate model of Parkinson's disease.	Mov Disord. 2008	PMID:18759357	Mixed effects	0	Mixed effect
Marmoset	MPTP	MPTP	Toxic	0	IEM 1460	GO:0008066: glutamate receptor activity	GO:0004971: AMPA glutamate receptor activity	reversed L-DOPA-induced up-regulation of pre-proenkephalin-A, and normalised pre-proenkephalin-B mRNA expression in the lateral striatum	educed LID without adverse effects on motor performance	Calcium-permeable AMPA receptors are involved in the induction and expression of l-DOPA-induced dyskinesia in Parkinson's disease.	J Neurochem. 2010	PMID:20456008	Improved	1	Improved
Marmoset	MPTP	MPTP	Toxic	0	Pro-cholinergics	GO:0015464: acetylcholine receptor activity	GO:0032224:positive regulation of synaptic transmission, cholinergic	0	increase motor disability	Cholinergic manipulation of motor disability and L-DOPA-induced dyskinesia in 1-methyl-4-phenyl-1,2,3,6-tetrahydropyridine (MPTP)-treated common marmosets.	J Neural Transm. 2014	PMID:23959162	Worsened	0	Worsened
Marmoset	MPTP	MPTP	Toxic	0	Anti-cholinergics	GO:0015464: acetylcholine receptor activity	GO:0032223: negative regulation of synaptic transmission, cholinergic	0	improve motor disability	Cholinergic manipulation of motor disability and L-DOPA-induced dyskinesia in 1-methyl-4-phenyl-1,2,3,6-tetrahydropyridine (MPTP)-treated common marmosets.	J Neural Transm. 2014	PMID:23959162	Improved	0	Improved
Marmoset	MPTP	MPTP	Toxic	0	Istradefylline (KW-6002)	GO:0031685: adenosine receptor binding	GO:0031686: A1 adenosine receptor binding	0	anti-parkinsonian effects	Adenosine A2A-receptor antagonist istradefylline enhances the motor response of L-DOPA without worsening dyskinesia in MPTP-treated common marmosets.	J Pharmacol Sci. 2014	PMID:24681641	Improved	0	Improved
Marmoset	MPTP	MPTP	Toxic	0	Istradefylline (KW-6002)	GO:0031685: adenosine receptor binding	GO:0031687:A2A adenosine receptor binding	0	anti-parkinsonian effects	Adenosine A2A-receptor antagonist istradefylline enhances the motor response of L-DOPA without worsening dyskinesia in MPTP-treated common marmosets.	J Pharmacol Sci. 2014	PMID:24681641	Improved	0	Improved
Marmoset	MPTP	MPTP	Toxic	0	Istradefylline (KW-6002)	GO:0031685: adenosine receptor binding	GO:0031687:A2A adenosine receptor binding	0	improving motor function without provoking dyskinesia	The adenosine A2A receptor antagonist, istradefylline enhances anti-parkinsonian activity induced by combined treatment with low doses of L-DOPA and dopamine agonists in MPTP-treated common marmosets.	Eur J Pharmacol. 2015	PMID:26415982	Improved	0	Improved
Marmoset	MPTP	MPTP	Toxic	0	adenosine A(2A)/A(1) receptor antagonist	GO:0031685: adenosine receptor binding	GO:0031687:A2A adenosine receptor binding	0	excellent activity	In vivo characterization of a dual adenosine A2A/A1 receptor antagonist in animal models of Parkinson's disease.	J Med Chem. 2010	PMID:20973483	Improved	0	Improved
Marmoset	MPTP	MPTP	Toxic	0	ASP5854	GO:0031685: adenosine receptor binding	GO:0031686: A1 adenosine receptor binding	No	ameliorates motor impairment	A novel adenosine A(1) and A(2A) receptor antagonist ASP5854 ameliorates motor impairment in MPTP-treated marmosets: comparison with existing anti-Parkinson's disease drugs.	Behav Brain Res. 2008	PMID:18657577	Improved	0	Improved
Marmoset	MPTP	MPTP	Toxic	0	ASP5854	GO:0031685: adenosine receptor binding	GO:0031687:A2A adenosine receptor binding	No	ameliorates motor impairment	A novel adenosine A(1) and A(2A) receptor antagonist ASP5854 ameliorates motor impairment in MPTP-treated marmosets: comparison with existing anti-Parkinson's disease drugs.	Behav Brain Res. 2008	PMID:18657577	Improved	0	Improved
Marmoset	MPTP	MPTP	Toxic	0	ST1535	GO:0031685: adenosine receptor binding	GO:0031687:A2A adenosine receptor binding	0	increase in locomotor activity	The novel adenosine A2a receptor antagonist ST1535 potentiates the effects of a threshold dose of L-DOPA in MPTP treated common marmosets.	Eur J Pharmacol. 2006	PMID:16925991	Improved	0	Improved
Marmoset	MPTP	MPTP	Toxic	0	Topiramate	GO:0035254: glutamate receptor binding	GO:0032983: kainate selective glutamate receptor complex	No	reduced dyskinesia	Synergistic antidyskinetic effects of topiramate and amantadine in animal models of Parkinson's disease.	Mov Disord. 2011	PMID:21953539	Improved	0	Improved
Marmoset	MPTP	MPTP	Toxic	0	Delta9-THC	GO:0038171: cannabinoid signaling pathway	GO:0031718: type 1 cannabinoid receptor binding	No	improved activity and hand-eye coordination, but induced compound-related side-effects.	Therapeutic effects of Delta9-THC and modafinil in a marmoset Parkinson model.	Eur Neuropsychopharmacol. 2008	PMID:18222654	Mixed effects	0	Mixed effect
Marmoset	6-OHDA	6-OHDA	Toxic	0	Epidural spinal cord stimulation	GO:0051602: response to electrical stimulus	GO:0051602: response to electrical stimulus	disrupted abnormal synchronized neuronal activity in cortico-basal ganglia-thalamic loop	alleviates motor deficits	Spinal cord stimulation alleviates motor deficits in a primate model of Parkinson disease.	Neuron. 2014	PMID:25447740 | PMCID:PMC4428767	Improved	Improved	Improved
Marmoset	MPTP	MPTP	Toxic	0	Modafinil	GO:1903350: response to dopamine	GO:0015872: dopamine transport	0	prevented MPTP-induced change in observed behavior, locomotor activity, hand-eye coordination	Neuroprotective effects of modafinil in a marmoset Parkinson model: behavioral and neurochemical aspects.	Behav Pharmacol. 2006	PMID:16940766	Improved	0	Improved
Marmoset	MPTP	MPTP	Toxic	0	Modafinil	GO:1903350: response to dopamine	GO:0015872: dopamine transport	No	improved activity and observed parkinsonian symptoms but not hand-eye coordination	Therapeutic effects of Delta9-THC and modafinil in a marmoset Parkinson model.	Eur Neuropsychopharmacol. 2008	PMID:18222654	Mixed effects	0	Mixed effect
Marmoset	MPTP	MPTP	Toxic	0	Amantadine	GO:1903350: response to dopamine	GO:0001963:synaptic transmission, dopaminergic	No	reduced dyskinesia	Synergistic antidyskinetic effects of topiramate and amantadine in animal models of Parkinson's disease.	Mov Disord. 2011	PMID:21953539	Improved	0	Improved
Marmoset	MPTP	MPTP	Toxic	0	Benserazide	GO:1903350: response to dopamine	GO:0036468: L-dopa decarboxylase activity	No	improved motor disability, more dyskinesia	The timing of administration, dose dependence and efficacy of dopa decarboxylase inhibitors on the reversal of motor disability produced by L-DOPA in the MPTP-treated common marmoset.	Eur J Pharmacol. 2010	PMID:20303948	Mixed effects	0	Mixed effect
Marmoset	MPTP	MPTP	Toxic	0	Carbidopa	GO:1903350: response to dopamine	GO:0036468: L-dopa decarboxylase activity	No	improved motor disability, more dyskinesia	The timing of administration, dose dependence and efficacy of dopa decarboxylase inhibitors on the reversal of motor disability produced by L-DOPA in the MPTP-treated common marmoset.	Eur J Pharmacol. 2010	PMID:20303948	Mixed effects	0	Mixed effect
Marmoset	MPTP	MPTP	Toxic	0	Piribedil	GO:1903350: response to dopamine	GO:0031749: D2 dopamine receptor binding	0	reduces dyskinesia, maintains effective motor activity	Switching from levodopa to the long-acting dopamine D2/D3 agonist piribedil reduces the expression of dyskinesia while maintaining effective motor activity in MPTP-treated primates.	Clin Neuropharmacol. 2006	PMID:16772809	Improved	0	Improved
Marmoset	MPTP	MPTP	Toxic	0	Piribedil	GO:1903350: response to dopamine	GO:0031750: D3 dopamine receptor binding	0	reduces dyskinesia, maintains effective motor activity	Switching from levodopa to the long-acting dopamine D2/D3 agonist piribedil reduces the expression of dyskinesia while maintaining effective motor activity in MPTP-treated primates.	Clin Neuropharmacol. 2006	PMID:16772809	Improved	0	Improved
Marmoset	MPTP	MPTP	Toxic	0	Pramipexole	GO:1903350: response to dopamine	GO:0031749: D2 dopamine receptor binding	No	improves motor function; reduces dyskinesia	Pramipexole combined with levodopa improves motor function but reduces dyskinesia in MPTP-treated common marmosets.	Mov Disord. 2010	PMID:20108359	Improved	0	Improved
Marmoset	MPTP	MPTP	Toxic	0	Pramipexole	GO:1903350: response to dopamine	GO:0031750: D3 dopamine receptor binding	No	improves motor function; reduces dyskinesia	Pramipexole combined with levodopa improves motor function but reduces dyskinesia in MPTP-treated common marmosets.	Mov Disord. 2010	PMID:20108359	Improved	0	Improved
Marmoset	MPTP	MPTP	Toxic	0	Pramipexole	GO:1903350: response to dopamine	GO:0031749: D2 dopamine receptor binding	pretreatment with pramipexole induced greater number of surviving tyrosine hydroxylase (TH) positive neurones. Treatment with pramipexole concurrently with MPTP or following MPTP did not prevent TH-positive cell loss	0	Pramipexole protects against MPTP toxicity in non-human primates.	J Neurochem. 2006	PMID:16464239	0	Improved	Improved
Marmoset	MPTP	MPTP	Toxic	0	Ropinirole	GO:1903350: response to dopamine	GO:0031749: D2 dopamine receptor binding	No	reverses motor deficits without dyskinesia	Continuous delivery of ropinirole reverses motor deficits without dyskinesia induction in MPTP-treated common marmosets.	Exp Neurol. 2008	PMID:18321484	Improved	0	Improved
Marmoset	MPTP	MPTP	Toxic	0	Ropinirole	GO:1903350: response to dopamine	GO:0031750: D3 dopamine receptor binding	No	reverses motor deficits without dyskinesia	Continuous delivery of ropinirole reverses motor deficits without dyskinesia induction in MPTP-treated common marmosets.	Exp Neurol. 2008	PMID:18321484	Improved	0	Improved
Marmoset	MPTP	MPTP	Toxic	0	Rotigotine	GO:1903350: response to dopamine	GO:0031748: D1 dopamine receptor binding	No	increase in locomotor activity; At the highest doses, hyperactivity and stereotypy	Plasma levels of rotigotine and the reversal of motor deficits in MPTP-treated primates.	Behav Pharmacol. 2007	PMID:17351422	Improved	0	Improved
Marmoset	MPTP	MPTP	Toxic	0	Rotigotine	GO:1903350: response to dopamine	GO:0031749: D2 dopamine receptor binding	No	increase in locomotor activity; At the highest doses, hyperactivity and stereotypy	Plasma levels of rotigotine and the reversal of motor deficits in MPTP-treated primates.	Behav Pharmacol. 2007	PMID:17351422	Improved	0	Improved
Marmoset	MPTP	MPTP	Toxic	0	Rotigotine	GO:1903350: response to dopamine	GO:0031749: D2 dopamine receptor binding	No	enhances anti-parkinsonian activity and reduces dyskinesia	Continuous administration of rotigotine to MPTP-treated common marmosets enhances anti-parkinsonian activity and reduces dyskinesia induction.	Exp Neurol. 2009	PMID:19619533	Improved	0	Improved
Marmoset	MPTP	MPTP	Toxic	0	Rotigotine	GO:1903350: response to dopamine	GO:0031750: D3 dopamine receptor binding	No	increase in locomotor activity; At the highest doses, hyperactivity and stereotypy	Plasma levels of rotigotine and the reversal of motor deficits in MPTP-treated primates.	Behav Pharmacol. 2007	PMID:17351422	Improved	0	Improved
Marmoset	MPTP	MPTP	Toxic	0	Selegiline	GO:1903350: response to dopamine	GO:0097621:monoamine oxidase activity	Increased striatal binding of ligand for dopamine transportersdopamine	Neurobehavioral protection	Neurobehavioral protection by single dose l-deprenyl against MPTP-induced parkinsonism in common marmosets.	Psychopharmacology (Berl). 2008	PMID:17879087	Improved	1	Improved
Marmoset	MPTP	MPTP	Toxic	0	Aplindore	GO:1903350: response to dopamine	GO:0031749: D2 dopamine receptor binding	No	improves motor deficits	The dopamine D(2) receptor partial agonist aplindore improves motor deficits in MPTP-treated common marmosets alone and combined with L-dopa.	J Neural Transm. 2010	PMID:19809864	Improved	0	Improved
Marmoset	MPTP	MPTP	Toxic	0	L-alpha-methyl dopa	GO:1903350: response to dopamine	GO:0036468: L-dopa decarboxylase activity	No	improved motor disability, less dyskinesia	The timing of administration, dose dependence and efficacy of dopa decarboxylase inhibitors on the reversal of motor disability produced by L-DOPA in the MPTP-treated common marmoset.	Eur J Pharmacol. 2010	PMID:20303948	Improved	0	Improved
Marmoset	MPTP	MPTP	Toxic	0	S32504	GO:1903350: response to dopamine	GO:0031749: D2 dopamine receptor binding	0	enhanced locomotor activity without dyskinesia	Antiparkinsonian effects of the novel D3/D2 dopamine receptor agonist, S32504, in MPTP-lesioned marmosets: Mediation by D2, not D3, dopamine receptors.	Mov Disord. 2006	PMID:16991143	Improved	0	Improved
Marmoset	MPTP	MPTP	Toxic	0	S32504	GO:1903350: response to dopamine	GO:0031750: D3 dopamine receptor binding	0	enhanced locomotor activity without dyskinesia	Antiparkinsonian effects of the novel D3/D2 dopamine receptor agonist, S32504, in MPTP-lesioned marmosets: Mediation by D2, not D3, dopamine receptors.	Mov Disord. 2006	PMID:16991143	Improved	0	Improved
Marmoset	MPTP	MPTP	Toxic	0	UWA-101	GO:1903350: response to dopamine	GO:0015872: dopamine transport	0	enhance L-DOPA anti-parkinsonian action	UWA-121, a mixed dopamine and serotonin re-uptake inhibitor, enhances L-DOPA anti-parkinsonian action without worsening dyskinesia or psychosis-like behaviours in the MPTP-lesioned common marmoset.	Neuropharmacology. 2014	PMID:24447715	Improved	0	Improved
Marmoset	MPTP	MPTP	Toxic	0	UWA-101	GO:1903350: response to dopamine	GO:0015872: dopamine transport	0	enhance L-DOPA anti-parkinsonian action, without exacerbating dyskinesia; may exacerbate dopaminergic psychosis	The monoamine re-uptake inhibitor UWA-101 improves motor fluctuations in the MPTP-lesioned common marmoset.	PLoS One. 2012	PMID:23029119 | PMCID:PMC3447761	Mixed effects	0	Mixed effect
Marmoset	MPTP	MPTP	Toxic	0	Pardoprunox	GO:1903350: response to dopamine	GO:0031749: D2 dopamine receptor binding	No	decreased motor disability	An in vivo pharmacological evaluation of pardoprunox (SLV308)--a novel combined dopamine D(2)/D(3) receptor partial agonist and 5-HT(1A) receptor agonist with efficacy in experimental models of Parkinson's disease.	Eur Neuropsychopharmacol. 2010	PMID:20434890	Improved	0	Improved
Marmoset	MPTP	MPTP	Toxic	0	Pardoprunox	GO:1903350: response to dopamine	GO:0031749: D2 dopamine receptor binding	0	reverses motor deficits	Pardoprunox reverses motor deficits but induces only mild dyskinesia in MPTP-treated common marmosets.	Mov Disord. 2010	PMID:20721904	Improved	0	Improved
Marmoset	MPTP	MPTP	Toxic	0	Pardoprunox	GO:1903350: response to dopamine	GO:0031749: D2 dopamine receptor binding	0	improves efficacy and decreases dyskinesia	The partial dopamine agonist pardoprunox (SLV308) administered in combination with l-dopa improves efficacy and decreases dyskinesia in MPTP treated common marmosets.	Exp Neurol. 2010	PMID:20843474	Improved	0	Improved
Marmoset	MPTP	MPTP	Toxic	0	3,4-methylenedioxymethamphetamine (MDMA)	GO:1904014: response to serotonin	GO:0006837: serotonin transport	0	dyskinesia was decreased	Characterization of 3,4-methylenedioxymethamphetamine (MDMA) enantiomers in vitro and in the MPTP-lesioned primate: R-MDMA reduces severity of dyskinesia, whereas S-MDMA extends duration of ON-time.	J Neurosci. 2011	PMID:21562283	Improved	0	Improved
Marmoset	MPTP	MPTP	Toxic	0	UWA-101	GO:1904014: response to serotonin	GO:0006837: serotonin transport	0	enhance L-DOPA anti-parkinsonian action	UWA-121, a mixed dopamine and serotonin re-uptake inhibitor, enhances L-DOPA anti-parkinsonian action without worsening dyskinesia or psychosis-like behaviours in the MPTP-lesioned common marmoset.	Neuropharmacology. 2014	PMID:24447715	Improved	0	Improved
Marmoset	MPTP	MPTP	Toxic	0	UWA-101	GO:1904014: response to serotonin	GO:0006837: serotonin transport	0	enhance L-DOPA anti-parkinsonian action, without exacerbating dyskinesia; may exacerbate dopaminergic psychosis	The monoamine re-uptake inhibitor UWA-101 improves motor fluctuations in the MPTP-lesioned common marmoset.	PLoS One. 2012	PMID:23029119 | PMCID:PMC3447761	Mixed effects	0	Mixed effect
Marmoset	MPTP	MPTP	Toxic	0	Pardoprunox	GO:1904014: response to serotonin	GO:0004993: serotonin receptor activity	No	decreased motor disability	An in vivo pharmacological evaluation of pardoprunox (SLV308)--a novel combined dopamine D(2)/D(3) receptor partial agonist and 5-HT(1A) receptor agonist with efficacy in experimental models of Parkinson's disease.	Eur Neuropsychopharmacol. 2010	PMID:20434890	Improved	0	Improved	30
Mouse	MPTP/p	MPTP	Toxic		Hydrogen sulfide (H2S)	GO:0001505: regulation of neurotransmitter levels	GO:0001505: regulation of neurotransmitter levels	attenuated MPTP-induced neuronal damage, restored the diminution of DA neurons, and suppressed the overactivation of astrocytes; modulated the balance of excitatory glutamate and the inhibitory γ-aminobutyric acid system	improves the survival rate and significantly ameliorates the weight loss of MPTP-treated mice	Hydrogen sulfide functions as a neuromodulator to regulate striatal neurotransmission in a mouse model of Parkinson's disease.	J Neurosci Res. 2015	PMID:25388401	Improved	Improved	Improved
Mouse	intracranial lipopolysaccharide (LPS)	LPS	Biologic		CB2 receptor knockout	GO:0004949: cannabinoid receptor activity	cannabinoid type-2 (CB2) receptor	increased activated microglia	No	Potential of the cannabinoid CB(2) receptor as a pharmacological target against inflammation in Parkinson's disease.	Prog Neuropsychopharmacol Biol Psychiatry. 2015	PMID:25863279	0	Worsened	Worsened
Mouse	MPTP	MPTP	Toxic		Tiagabine	GO:0007214: gamma-aminobutyric acid signaling pathway	GO:0015812: gamma-aminobutyric acid transport	attenuated microglial activation, provided partial protection to the nigrostriatal axis and	improved motor deficits	Tiagabine Protects Dopaminergic Neurons against Neurotoxins by Inhibiting Microglial Activation.	Sci Rep. 2015	PMID:26499517 | PMCID:PMC4620555	0	Improved	Improved
Mouse	6-OHDA	6-OHDA	Toxic		Gad67 loss in Drd1a-expressing neurons	GO:0007214: gamma-aminobutyric acid signaling pathway	GO:0009449:gamma-aminobutyric acid biosynthetic process		mice with Gad67 loss in Drd1a-expressing neurons were impaired on the Rotarod and the pole test. Did not develop abnormal involuntary movements (AIM) in LDOPA treated 6OHDA lesioned mice	Loss of glutamic acid decarboxylase (Gad67) in striatal neurons expressing the Drdr1a dopamine receptor prevents L-DOPA-induced dyskinesia in 6-hydroxydopamine-lesioned mice.	Neuroscience. 2015	PMID:26188284	Mixed effects	0	Mixed effect
Mouse	mtDNA mutator mice	Mutator mice	Genetic	B6J.129S7-Polgtm1Prol	Exercise	GO:0014823: response to activity	GO:0014823: response to activity	deficits in the neurotransmitters acetylcholine, glutamate, and aspartate that were ameliorated by exercise. Nicotinamide adenine dinucleotide (NAD) depletion and evidence of increased poly(adenosine diphosphate-ribose) polymerase 1 (PARP1)activity were apparent in sedentary mtDNA mutator mouse cortex, along with deficits in carnitine metabolites and an upregulated antioxidant response that large…	0	Metabolomic analysis of exercise effects in the POLG mitochondrial DNA mutator mouse brain.	Neurobiol Aging. 2015	PMID:26294258 | PMCID:PMC4609600	0	Improved	Improved
Mouse	6-OHDA	6-OHDA	Toxic		Exercise	GO:0014823: response to activity	GO:0014823: response to activity	stimulating Sirt1 activity, which may in turn regulate both mitochondrial function and neuroinflammation via deacetylation of NF-κB p65	0	Physical Training Regulates Mitochondrial Parameters and Neuroinflammatory Mechanisms in an Experimental Model of Parkinson's Disease.	Oxid Med Cell Longev. 2015	PMID:26448816 | PMCID:PMC4581546	0	Improved	Improved
Mouse	6-OHDA	6-OHDA	Toxic		Exercise	GO:0014823: response to activity	GO:0014823: response to activity	protected 6-OHDA-induced loss of tyrosine hydroxylase immunolabeling and activated the Nrf2-ARE pathway in the nigrostriatal pathway. Exercise stimulated mitochondrial biogenesis in the striatum of animals that was more resistant to oxidant 6-OHDA and nitric oxide donor (±)-S-nitroso-N-acetylpenicillamine.	bradykinesia and R(-)-apomorphine-induced rotations that were attenuated by exercise.	Moderate-Intensity Physical Exercise Protects Against Experimental 6-Hydroxydopamine-Induced Hemiparkinsonism Through Nrf2-Antioxidant Response Element Pathway.	Neurochem Res. 2015	PMID:26323504	Improved	Improved	Improved
Mouse	MPTP	MPTP	Toxic		Exercise	GO:0014823: response to activity	GO:0014823: response to activity	Mice treated with 4 weeks of MPTP showed a 41% loss of vesicular monoamine transporter II (VMAT2), a 71% increase in the ratio of glycosylated/non-glycosylated dopamine transporter (DAT), and significant increases in glutamate transporters including VGLUT1, GLT-1, and excitatory amino acid carrier 1. MPTP mice that exercised showed recovery of all these biomarkers back to the levels seen in the v…	after 4 weeks of MPTP treatment, mice that volunteered to exercise had behavioral recovery in several measures despite the loss of 73% and 53% tyrosine hydroxylase (TH) within the dorsolateral (DL) striatum and the substantia nigra (SN)	Intervention with exercise restores motor deficits but not nigrostriatal loss in a progressive MPTP mouse model of Parkinson's disease.	Neuroscience. 2015	PMID:25943481	Improved	Improved	Improved
Mouse	MPTP	MPTP	Toxic		Exercise	GO:0014823: response to activity	GO:0014823: response to activity	Exercise did not protect against MPTP-induced nigrostriatal neurodegeneration or frontostriatal dopamine depletion but decreased striatal dopamine turnover	attenuated procedural and working memory impairment and D2 receptor hypersensitivity in MPTP-treated mice. In summary, exercise improved dopaminergic neurotransmission and enhanced cognition in a preclinical animal model of PD.	Exercise Improves Cognitive Impairment and Dopamine Metabolism in MPTP-Treated Mice.	Neurotox Res. 2015	PMID:26464310	Mixed effects	Mixed effects	Mixed effect
Mouse	6-OHDA	6-OHDA	Toxic		optogenetic inhibition of striatal cholinergic interneurons	GO:0015464: acetylcholine receptor activity	acetylcholine	differentially impacts the excitability of striatal D1 and D2 medium spiny neurons, normalizes pathological bursting activity in the main basal ganglia output structure, and increases the functional weight of the direct striatonigral pathway in cortical information processing. By contrast, CIN inhibition in non-lesioned mice does not affect locomotor activity, equally modulates medium spiny neuro…	alleviates motor deficits in PD mouse models,	Striatal Cholinergic Interneurons Control Motor Behavior and Basal Ganglia Function in Experimental Parkinsonism.	Cell Rep. 2015	PMID:26489458	Improved	1	Improved
Mouse	haloperidol-induced catalepsy	Haloperidol	Pharmacologic	0	adenosine A(2A)/A(1) receptor antagonist	GO:0031685: adenosine receptor binding	GO:0031687:A2A adenosine receptor binding	0	excellent activity	In vivo characterization of a dual adenosine A2A/A1 receptor antagonist in animal models of Parkinson's disease.	J Med Chem. 2010	PMID:20973483	Improved	0	Improved
Mouse	reserpine-induced akinesia	Reserpine	Pharmacologic	0	adenosine A(2A)/A(1) receptor antagonist	GO:0031685: adenosine receptor binding	GO:0031687:A2A adenosine receptor binding	0	excellent activity	In vivo characterization of a dual adenosine A2A/A1 receptor antagonist in animal models of Parkinson's disease.	J Med Chem. 2010	PMID:20973483	Improved	0	Improved
Mouse	anticholinesterase (galantamine)	Galantamine	Pharmacologic		adenosine A2A antagonist MSX-3	GO:0031685: adenosine receptor binding	GO:0031687:A2A adenosine receptor binding	0	Galantamine significantly induced TJMs in a dose-dependent manner (0.5, 1.0, 1.5, 2.0, 2.5mg/kg IP). The TJMs tended to occur in bursts in the 3-7.5Hz frequency range, with a peak frequency of approximately 6Hz. Systemic administration of the adenosine A2A antagonist MSX-3 (2.5, 5.0, 10.0mg/kg) significantly attenuated galantamine-induced TJMs.	Induction of oral tremor in mice by the acetylcholinesterase inhibitor galantamine: Reversal with adenosine A(2A) antagonism.	Pharmacol Biochem Behav. 2015	PMID:26459156	Improved	0	Improved
Mouse	MPTP	MPTP	Toxic		Acupuncture	GO:0050893: sensory processing	Acupuncture	attenuated the decrease in tyrosine hydroxylase in the SN region; Cdh1, Itih2, Mpzl2, Rdh9, Serping1, Slc6a13, Slc6a20a, Slc6a4, Tph2, and Ucma; 4921530L21Rik and Gm13931		Neuroprotective changes in degeneration-related gene expression in the substantia nigra following acupuncture in an MPTP mouse model of Parkinsonism: Microarray analysis.	Genet Mol Biol. 2015	PMID:25983633 | PMCID:PMC4415566	0	Improved	Improved
Mouse	transgenic mouse which expresses a mutant α-synuclein (α-syn) protein, A53T α-syn (A53T mutant mice)	Alpha-synuclein	Genetic	involves: 129 * C57BL/6J * FVB/N	Electroacupuncture	GO:0051602: response to electrical stimulus	Electroacupuncture	reduced the activation of microglia and prevented the loss of dopaminergic neurons in the midbrain and motor neurons in the spinal cord; suppressed the abnormal elevation of proinflammatory factors	ameliorate mutant α-syn-induced motor abnormalities	Electroacupuncture remediates glial dysfunction and ameliorates neurodegeneration in the astrocytic Î±-synuclein mutant mouse model.	J Neuroinflammation. 2015	PMID:26016857 | PMCID:PMC4449593	Improved	Improved	Improved
Mouse	MPTP	MPTP	Toxic		transcranial direct current stimulation (tDCS)	GO:0051602: response to electrical stimulus	GO:0051602: response to electrical stimulus	attenuated mptp-induced decreased SOD and GSH-Px activity,	attenuated behavior impairment	Transcranial Direct Current Stimulation Ameliorates Behavioral Deficits and Reduces Oxidative Stress in 1-Methyl-4-Phenyl-1,2,3,6-Tetrahydropyridine-Induced Mouse Model of Parkinson's Disease.	Neuromodulation. 2015	PMID:25929279	Improved	Improved	Improved
Mouse	MPTP	MPTP	Toxic		low-frequency rTMS	GO:0071259: cellular response to magnetism	GO:0071259: cellular response to magnetism	degeneration of nigral dopaminergic neuron and the expression of tyrosine hydroxylase were significantly improved	improve the motor coordination impairment	The Neuroprotective Mechanism of Low-Frequency rTMS on Nigral Dopaminergic Neurons of Parkinson's Disease Model Mice.	Parkinsons Dis. 2015	PMID:25883828 | PMCID:PMC4390107	Improved	Improved	Improved
Mouse	MitoPark mice	Mitopark	Genetic	involves: 129S1/Sv * 129X1/SvJ * C57BL/6 * SJL	L-DOPA	GO:1903350: response to dopamine	GO:0001963:synaptic transmission, dopaminergic	increase in striatal FosB and prodynorphin expression	age-dependent hyperactivity in MitoPark mice; age-dependent and gradual development of bilateral l-dopa induced dyskinesia (LID)	Chronic L-DOPA induces hyperactivity, normalization of gait and dyskinetic behavior in MitoPark mice.	Genes Brain Behav. 2015	PMID:25752644 | PMCID:PMC4405092	Worsened	Worsened	Worsened
Mouse	D3R knockout mice	D3R knockout mice	Genetic	involves: 129S2/SvPas * C57BL/6	Dopamine D3 Receptor pharmacological blockade with PG01037	GO:1903350: response to dopamine	GO:0031750: D3 dopamine receptor binding	reduced the molecular markers expressed in D1R-neurons.this antagonist further reduced dyskinetic symptoms in D1R heterozygous mice, indicating a direct interaction between D1R and D3R.	educed dyskinesia and the molecular markers expressed in D1R-neurons.	Dopamine D3 Receptor Modulates l-DOPA-Induced Dyskinesia by Targeting D1 Receptor-Mediated Striatal Signaling.	Cereb Cortex. 2015	PMID:26483399	Improved	Improved	Improved
Mouse	D3R knockout mice	D3R knockout mice	Genetic	involves: 129S2/SvPas * C57BL/6	Dopamine D3 Receptor -/-	GO:1903350: response to dopamine	GO:0031750: D3 dopamine receptor binding	deleting D3R attenuated important molecular markers in the D1R-neurons such as FosB, extracellular signal-regulated kinase, and histone-3 (H3)-activation. Colocalization studies in D1R-tomato and D2R-green fluorescent protein BAC-transgenic mice indicated that l-DOPA-induced D3R overexpression principally occurs in D1R-containing neurons although it is also present in the D2R-neurons	Mice lacking D3R presented a reduction in dyskinesia without interfering with the antiparkinsonian l-DOPA effect and were accompanied by a reduction in the l-DOPA-induced rotations	Dopamine D3 Receptor Modulates l-DOPA-Induced Dyskinesia by Targeting D1 Receptor-Mediated Striatal Signaling.	Cereb Cortex. 2015	PMID:26483399	Improved	Improved	Improved
Mouse	6-OHDA	6-OHDA	Toxic		L-DOPA	GO:1903350: response to dopamine	GO:1903350: response to dopamine	can normalize decreased neurogenesis in the hippocampal dentate gyrus and the periglomerular layer of the olfactory bulb caused by a 6-OHDA lesion	antidepressant and anxiolytic effect in the forced swim test and social interaction test. no significant change in learning and memory function after dopamine depletion and dopamine replacement,	Long-term treatment with L-DOPA or pramipexole affects adult neurogenesis and corresponding non-motor behavior in a mouse model of Parkinson's disease.	Neuropharmacology. 2015	PMID:25839898	Improved	Improved	Improved
Mouse	6-OHDA	6-OHDA	Toxic		Pramipexole	GO:1903350: response to dopamine	GO:0031749: D2 dopamine receptor binding	can normalize decreased neurogenesis in the hippocampal dentate gyrus and the periglomerular layer of the olfactory bulb caused by a 6-OHDA lesion	antidepressant and anxiolytic effect in the forced swim test and social interaction test. no significant change in learning and memory function after dopamine depletion and dopamine replacement,	Long-term treatment with L-DOPA or pramipexole affects adult neurogenesis and corresponding non-motor behavior in a mouse model of Parkinson's disease.	Neuropharmacology. 2015	PMID:25839898	Improved	Improved	Improved
Mouse	MPTP	MPTP	Toxic	C57BL/6	Rotigotine	GO:1903350: response to dopamine	GO:0031749: D2 dopamine receptor binding	reduced microglial cell activation, reduced neuroinflammatory cytokines	improved the Parkinsonism score	Protection of MPTP-induced neuroinflammation and neurodegeneration by rotigotine-loaded microspheres.	Life Sci. 2015	PMID:25640758	Improved	Improved	Improved
Mouse	MPTP	MPTP	Toxic	C57BL/6	Rotigotine	GO:1903350: response to dopamine	GO:0031750: D3 dopamine receptor binding	reduced microglial cell activation, reduced neuroinflammatory cytokines	improved the Parkinsonism score	Protection of MPTP-induced neuroinflammation and neurodegeneration by rotigotine-loaded microspheres.	Life Sci. 2015	PMID:25640758	Improved	Improved	Improved
Mouse	MPTP	MPTP	Toxic	C57BL/6	Rotigotine	GO:1903350: response to dopamine	GO:0031751: D4 dopamine receptor binding	reduced microglial cell activation, reduced neuroinflammatory cytokines	improved the Parkinsonism score	Protection of MPTP-induced neuroinflammation and neurodegeneration by rotigotine-loaded microspheres.	Life Sci. 2015	PMID:25640758	Improved	Improved	Improved
Mouse	MPTP	MPTP	Toxic		Safinamide	GO:1903350: response to dopamine	GO:0097621: monoamine oxidase activity	inhibited MAO-B; reversed reduced dopamine levels in the striatum, and neuronal loss	reversed the behavioral impairments	1-[2-(4-Benzyloxyphenoxy)Ethyl]Imidazole inhibits monoamine oxidase B and protects against neuronal loss and behavioral impairment in rodent models of Parkinson's disease.	J Neurosci Res. 2015	PMID:25711470	Improved	Improved	Improved
Mouse	MPTP	MPTP	Toxic		Safinamide	GO:1903350: response to dopamine	GO:0097621: monoamine oxidase activity	inhibited MAO-B; reversed reduced dopamine levels in the striatum, and neuronal loss	reversed the behavioral impairments	1-[2-(4-Benzyloxyphenoxy)Ethyl]Imidazole inhibits monoamine oxidase B and protects against neuronal loss and behavioral impairment in rodent models of Parkinson's disease.	J Neurosci Res. 2015	PMID:25711470	Improved	Improved	Improved
Mouse	MPTP	MPTP	Toxic		1-[2-(4-Benzyloxyphenoxy)Ethyl]Imidazole (BPEI)	GO:1903350: response to dopamine	GO:0097621: monoamine oxidase activity	inhibited MAO-B; reversed reduced dopamine levels in the striatum, and neuronal loss	reversed the behavioral impairments	1-[2-(4-Benzyloxyphenoxy)Ethyl]Imidazole inhibits monoamine oxidase B and protects against neuronal loss and behavioral impairment in rodent models of Parkinson's disease.	J Neurosci Res. 2015	PMID:25711470	Improved	Improved	Improved
Mouse	MPTP	MPTP	Toxic		1-[2-(4-Benzyloxyphenoxy)Ethyl]Imidazole (BPEI)	GO:1903350: response to dopamine	GO:0097621: monoamine oxidase activity	inhibited MAO-B; reversed reduced dopamine levels in the striatum, and neuronal loss	reversed the behavioral impairments	1-[2-(4-Benzyloxyphenoxy)Ethyl]Imidazole inhibits monoamine oxidase B and protects against neuronal loss and behavioral impairment in rodent models of Parkinson's disease.	J Neurosci Res. 2015	PMID:25711470	Improved	Improved	Improved
Mouse	6-OHDA	6-OHDA	Toxic		Mitomycin-treated undifferentiated embryonic stem cells	GO:1903350: response to dopamine	CL:0000047:neuronal stem cell	increase in dopamine release	improved motor function without tumor formation	Mitomycin-treated undifferentiated embryonic stem cells as a safe and effective therapeutic strategy in a mouse model of Parkinson's disease.	Front Cell Neurosci. 2015	PMID:25904842 | PMCID:PMC4389407	Improved	Improved	Improved
Mouse	WT mice	Wild-type	Wild-type		Amitriptyline	GO:1904014: response to serotonin	GO:0007210: serotonin receptor signaling pathway	number of tyrosine hydroxylase-positive neurons in the substantia nigra pars compacta was reduced in amitriptyline-injected mice	amitriptyline induced movement deficits in the pole test	Tricyclic Antidepressants Amitriptyline and Desipramine Induced Neurotoxicity Associated with Parkinson's Disease.	Mol Cells. 2015	PMID:26242194 | PMCID:PMC4546946	Worsened	Worsened	Worsened
Mouse	WT mice	Wild-type	Wild-type		Amitriptyline	GO:1904014: response to serotonin	GO:0007210: serotonin receptor signaling pathway	number of tyrosine hydroxylase-positive neurons in the substantia nigra pars compacta was reduced in amitriptyline-injected mice	amitriptyline induced movement deficits in the pole test	Tricyclic Antidepressants Amitriptyline and Desipramine Induced Neurotoxicity Associated with Parkinson's Disease.	Mol Cells. 2015	PMID:26242194 | PMCID:PMC4546946	Worsened	Worsened	Worsened	23
Rat	6-OHDA	6-OHDA	Toxic	Male Hannover Wistar	ifenprodil	GO:0008066: glutamate receptor activity	GO:0004972: NMDA glutamate receptor activity	co-administered ifenprodil markedly attenuated L-DOPA-induced c-Fos expression in only the subthalamic nucleus (STN), suggesting that the STN is the primary target for the anti-parkinsonian action of NR2B antagonists.	reversed the deficit of bilateral forelimb use without adversely affecting the L-DOPA-induced improvement in motor activity	The NR2B antagonist, ifenprodil, corrects the l-DOPA-induced deficit of bilateral movement and reduces c-Fos expression in the subthalamic nucleus of hemiparkinsonian rats.	Neurosci Res. 2015	PMID:25697393	Improved	Improved	Improved
Rat	AAV-based overexpression of human α-synuclein (α-syn)	Alpha-synuclein	Genetic	Sprague-Dawly female	near-infrared light	GO:0009416: response to light stimulus	GO:0009416: response to light stimulus	reduced dopaminergic neuronal loss in the injected substantia nigra and preserved dopaminergic fibers in the ipsilateral striatum	alleviated α-syn-induced motor impairment	Photobiomodulation Suppresses Alpha-Synuclein-Induced Toxicity in an AAV-Based Rat Genetic Model of Parkinson's Disease.	PLoS One. 2015	PMID:26484876 | PMCID:PMC4617694	Improved	Improved	Improved
Rat	MPP(+)	MPP+	Toxic	Male Wistar, 4 weeks old	Exercise	GO:0014823: response to activity	GO:0014823: response to activity	induced upregulation of Nrf2 and γGCLC expression, and also prevented the MPP(+)-induced downregulation of Nrf2/γGCLC/glutathione, HO-1 upregulation, and nigrostriatal dopaminergic neurodegeneration; blocked by the knockdown of Nrf2 using a lentivirus-carried shNrf2 delivery system	no	Treadmill exercise activates Nrf2 antioxidant system to protect the nigrostriatal dopaminergic neurons from MPP+ toxicity.	Exp Neurol. 2015	PMID:25286336	0	Improved	Improved
Rat	lactacystin	lactacystin	Toxic	male Long-Evans	Pharmacogenetic stimulation of cholinergic pedunculopontine neurons	GO:0015464: acetylcholine receptor activity	GO:0015464: acetylcholine receptor activity	increased spiking activity of PPTg putative cholinergic neurons during CNO-induced activation. c-Fos expression in DREADD overexpressed ChAT-immunopositive (ChAT+) neurons of the PPTg was also increased	improved motor symptoms	Pharmacogenetic stimulation of cholinergic pedunculopontine neurons reverses motor deficits in a rat model of Parkinson's disease.	Mol Neurodegener. 2015	PMID:26394842 | PMCID:PMC4580350	Improved	Improved	Improved
Rat	6-OHDA	6-OHDA	Toxic	Male Sprague–Dawley	α7 nicotinic receptor agonist ABT-107	GO:0015464: acetylcholine receptor activity	GO:0070553: nicotinic acid receptor activity	increased DAT levels in lesioned striatum; improved basal dopamine release from lesioned striatum, as well as nicotine-stimulated dopamine release mediated via α4β2* and α6β2* nAChRs.	improved contralateral forelimb use and adjusted stepping	The alpha-7 nicotinic receptor agonist ABT-107 protects against nigrostriatal damage in rats with unilateral 6-hydroxydopamine lesions.	Exp Neurol. 2015	PMID:25261754 | PMCID:PMC4262739	Improved	Improved	Improved
Rat	haloperidol-induced catalepsy	Haloperidol	Pharmacologic	0	adenosine A(2A)/A(1) receptor antagonist	GO:0031685: adenosine receptor binding	GO:0031687:A2A adenosine receptor binding	0	excellent activity	In vivo characterization of a dual adenosine A2A/A1 receptor antagonist in animal models of Parkinson's disease.	J Med Chem. 2010	PMID:20973483	Improved	0	Improved
Rat	6-OHDA	6-OHDA	Toxic	Male Sprague–Dawley	A2A R antagonist (ANR 94)	GO:0031685: adenosine receptor binding	GO:0031687: A2A adenosine receptor binding	failed to reducethe toxin-induced loss of dopaminergic neurons in the substantia nigra pars compacta	potentiated L-DOPA-induced turning behavior	Dual target strategy: combining distinct non-dopaminergic treatments reduces neuronal cell loss and synergistically modulates l-DOPA-induced rotational behavior in a rodent model of Parkinson's disease.	J Neurochem. 2015	PMID:25962878	Improved	Ineffective	Improved
Rat	6-OHDA	6-OHDA	Toxic	Male Sprague–Dawley	adenosine A2A antagonist MSX-3	GO:0031685: adenosine receptor binding	GO:0031687: A2A adenosine receptor binding	reduced the toxin-induced loss of dopaminergic neurons in the substantia nigra pars compacta	potentiated L-DOPA-induced turning behavior	Dual target strategy: combining distinct non-dopaminergic treatments reduces neuronal cell loss and synergistically modulates l-DOPA-induced rotational behavior in a rodent model of Parkinson's disease.	J Neurochem. 2015	PMID:25962878	Improved	Improved	Improved
Rat	6-OHDA	6-OHDA	Toxic	0	adenosine A(2A)/A(1) receptor antagonist	GO:0031685: adenosine receptor binding	GO:0031687:A2A adenosine receptor binding	0	excellent activity	In vivo characterization of a dual adenosine A2A/A1 receptor antagonist in animal models of Parkinson's disease.	J Med Chem. 2010	PMID:20973483	Improved	0	Improved
Rat	rotenone	Rotenone	Pharmacologic	Male Sprague-Dawley	mGluR5 antagonist, 2-methyl-6- (phenylethynyl) pyridine	GO:0035254: glutamate receptor binding	GO:0031802: type 5 metabotropic glutamate receptor binding	mitigating oxidative stress-related DNA damage associated with 8-hydroxy-2'-deoxyguanosine production and also reduced p-ERK activity and Trx2 expressionreduction in endoplasmic reticulum stress and reactive oxygen species (ROS)-related mitochondrial dysfunction; increase in expression of the antioxidant protein, Trx2; downregulated phosphorylated ERK (p-ERK) and CREB, as well as APE1 and Rad51	No	Blockade of metabotropic glutamate receptor 5 protects against DNA damage in a rotenone-induced Parkinson's disease model.	Free Radic Biol Med. 2015	PMID:26454081	0	Improved	Improved
Rat	6-OHDA	6-OHDA	Toxic	0	Topiramate	GO:0035254: glutamate receptor binding	GO:0032983: kainate selective glutamate receptor complex	No	reduced dyskinesia	Synergistic antidyskinetic effects of topiramate and amantadine in animal models of Parkinson's disease.	Mov Disord. 2011	PMID:21953539	Improved	0	Improved
Rat	6-OHDA	6-OHDA	Toxic	adult female Sprague–Dawley	mGlu4 positive allosteric modulator (PAM), VU0364770, and the mGlu4 orthosteric agonist, LSP1-2111	GO:0035254: glutamate receptor binding	GO:0031801: type 4 metabotropic glutamate receptor binding	no	Neither of the two compounds modified the development of dyskinetic behaviours . stimulation of mGlu4 lacks intrinsic antidyskinetic activity, but may have DOPA-sparing activity in Parkinson's disease	Pharmacological stimulation of metabotropic glutamate receptor type 4 in a rat model of Parkinson's disease and L-DOPA-induced dyskinesia: Comparison between a positive allosteric modulator and an orthosteric agonist.	Neuropharmacology. 2015	PMID:25749357 | PMCID:PMC4466038	Mixed effects	0	Mixed effect
Rat	6-OHDA	6-OHDA	Toxic	Male Sprague–Dawley	mGluR5 antagonist (MPEP)	GO:0035254: glutamate receptor binding	GO:0031802: type 5 metabotropic glutamate receptor binding	reduced the toxin-induced loss of dopaminergic neurons in the substantia nigra pars compacta	potentiated L-DOPA-induced turning behavior	Dual target strategy: combining distinct non-dopaminergic treatments reduces neuronal cell loss and synergistically modulates l-DOPA-induced rotational behavior in a rodent model of Parkinson's disease.	J Neurochem. 2015	PMID:25962878	Improved	Improved	Improved
Rat	rotenone	Rotenone	Pharmacologic	Male Sprague–Dawley	Acupuncture	GO:0050893: sensory processing	Acupuncture	reducing loss of TH-positive neurons, down-regulating NFκB protein expression, and up- regulating 26 S proteasome protein expression in the substantia nigra	behavioral scores of rats in the model group were elevated	[Effect of Electroacupuncture on 26 S Proteasome and Nuclear Factor kappa B in Substantia Nigra of Rats with Rotenone-induced Parkinson's Disease].	Zhen Ci Yan Jiu. 2015	PMID:26502537	Improved	Improved	Improved
Rat	6-OHDA	6-OHDA	Toxic	male Sprague-Dawley rats, unknown age	Deep brain stimulation (DBS) - Subthalamic nucleus	GO:0051602: response to electrical stimulus	Deep brain stimulation (DBS) - Subthalamic nucleus	no	STN DBS eliminates reflex blink hyperexcitability and restores both short- and long-term blink plasticity. Replicating its lack of effect in PD patients, 130-Hz STN DBS does not reinstate a normal temporal pattern or rate to spontaneous blinking in 6-OHDA lesioned rats	Effects of subthalamic deep brain stimulation on blink abnormalities of 6-OHDA lesioned rats.	J Neurophysiol. 2015	PMID:25673748 | PMCID:PMC4455559	Mixed effects	0	Mixed effect
Rat	6-OHDA	6-OHDA	Toxic	adult male Long-Evans	Deep brain stimulation (DBS) - Subthalamic nucleus	GO:0051602: response to electrical stimulus	Deep brain stimulation (DBS) - Subthalamic nucleus	No	urther reduced call frequency, duration, and complexity	Deep brain stimulation exacerbates hypokinetic dysarthria in a rat model of Parkinson's disease.	J Neurosci Res. 2015	PMID:26498277	Worsened	0	Worsened
Rat	6-OHDA	6-OHDA	Toxic	Long-Evans rats of both sexes	Deep brain stimulation (DBS) - Subthalamic nucleus	GO:0051602: response to electrical stimulus	Deep brain stimulation (DBS) - Subthalamic nucleus	STN-DBS restores information-channel independence by eliminating or masking the parkinsonism-associated information, and thus enlarges the scope of possible motor activities, alleviating parkinsonian symptoms.	alleviating parkinsonian symptoms.	Subthalamic deep brain stimulation reduces pathological information transmission to the thalamus in a rat model of parkinsonism.	Front Neural Circuits. 2015	PMID:26217192	Improved	Improved	Improved
Rat	6-OHDA	6-OHDA	Toxic	male, Sprague-Dawley	Deep brain stimulation (DBS) - Entopeduncular Nucleus	GO:0051602: response to electrical stimulus	Deep brain stimulation (DBS) - Entopeduncular Nucleus	did not provide neuroprotection for SNpc neurons; did not significantly increase BDNF levels	did not ameliorate forelimb impairments	High-Frequency Stimulation of the Rat Entopeduncular Nucleus Does Not Provide Functional or Morphological Neuroprotection from 6-Hydroxydopamine.	PLoS One. 2015	PMID:26222442 | PMCID:PMC4519335	Ineffective	Ineffective	Ineffective
Rat	6-OHDA	6-OHDA	Toxic	Female Sprague-Dawley	Deep brain stimulation (DBS) - Medial forebrain bundle	GO:0051602: response to electrical stimulus	deep brain stimulation (DBS) - Medial forebrain bundle	no	reversed the anhedonic-like and despair-like behaviors	Chronic deep brain stimulation of the medial forebrain bundle reverses depressive-like behavior in a hemiparkinsonian rodent model.	Exp Brain Res. 2015	PMID:26195164 | PMCID:PMC4623086	Improved	0	Improved
Rat	6-OHDA	6-OHDA	Toxic	0	Amantadine	GO:1903350: response to dopamine	GO:0001963:synaptic transmission, dopaminergic	No	reduced dyskinesia	Synergistic antidyskinetic effects of topiramate and amantadine in animal models of Parkinson's disease.	Mov Disord. 2011	PMID:21953539	Improved	0	Improved
Rat	6-OHDA	6-OHDA	Toxic	male Wistar	L-DOPA	GO:1903350: response to dopamine	GO:0007212: dopamine receptor signaling pathway	increased glutathione peroxidase (GSH-Px) and superoxide dismutase (SOD) activities and reduced the malondialdehyde (MDA) content in the SN. Furthermore, the combination therapy resulted in significant protection against the loss of neurons, and specifically tyrosine hydroxylase (TH)-positive neurons, in the SN and also alleviated the production of glial fibrillary acidic protein (GFAP).	attenuated apomorphine-induced turning in PD rats	Neuroprotective effect of combined therapy with hyperbaric oxygen and madopar on 6-hydroxydopamine-induced Parkinson's disease in rats.	Neurosci Lett. 2015	PMID:26101828	Improved	Improved	Improved
Rat	6-OHDA	6-OHDA	Toxic	Male Sprague–Dawley	Rasagiline	GO:1903350: response to dopamine	GO:0097621: monoamine oxidase activity	protected dopaminergic neurons	No	Neuroprotection by safinamide in the 6-hydroxydopamine model of Parkinson's disease.	Neuropathol Appl Neurobiol. 2015	PMID:26300398	0	Improved	Improved
Rat	6-OHDA	6-OHDA	Toxic	Male Sprague–Dawley	Safinamide	GO:1903350: response to dopamine	GO:0097621: monoamine oxidase activity	reduced number of activated microglia (55% reduction at 150 mg/ml) and a significant protection of dopaminergic neurons (80% of neurons survived)	No	Neuroprotection by safinamide in the 6-hydroxydopamine model of Parkinson's disease.	Neuropathol Appl Neurobiol. 2015	PMID:26300398	0	Improved	Improved
Rat	6-OHDA	6-OHDA	Toxic	male SD, age 4–5 weeks	Safinamide	GO:1903350: response to dopamine	GO:0097621: monoamine oxidase activity	inhibited MAO-B; reversed reduced dopamine levels in the striatum, and neuronal loss	reversed the behavioral impairments	1-[2-(4-Benzyloxyphenoxy)Ethyl]Imidazole inhibits monoamine oxidase B and protects against neuronal loss and behavioral impairment in rodent models of Parkinson's disease.	J Neurosci Res. 2015	PMID:25711470	Improved	Improved	Improved
Rat	6-OHDA	6-OHDA	Toxic		Safinamide	GO:1903350: response to dopamine	GO:0097621: monoamine oxidase activity	inhibited MAO-B; reversed reduced dopamine levels in the striatum, and neuronal loss	reversed the behavioral impairments	1-[2-(4-Benzyloxyphenoxy)Ethyl]Imidazole inhibits monoamine oxidase B and protects against neuronal loss and behavioral impairment in rodent models of Parkinson's disease.	J Neurosci Res. 2015	PMID:25711470	Improved	Improved	Improved
Rat	6-OHDA	6-OHDA	Toxic	male SD, age 4–5 weeks	1-[2-(4-Benzyloxyphenoxy)Ethyl]Imidazole (BPEI)	GO:1903350: response to dopamine	GO:0097621: monoamine oxidase activity	inhibited MAO-B; reversed reduced dopamine levels in the striatum, and neuronal loss	reversed the behavioral impairments	1-[2-(4-Benzyloxyphenoxy)Ethyl]Imidazole inhibits monoamine oxidase B and protects against neuronal loss and behavioral impairment in rodent models of Parkinson's disease.	J Neurosci Res. 2015	PMID:25711470	Improved	Improved	Improved
Rat	6-OHDA	6-OHDA	Toxic		1-[2-(4-Benzyloxyphenoxy)Ethyl]Imidazole (BPEI)	GO:1903350: response to dopamine	GO:0097621: monoamine oxidase activity	inhibited MAO-B; reversed reduced dopamine levels in the striatum, and neuronal loss	reversed the behavioral impairments	1-[2-(4-Benzyloxyphenoxy)Ethyl]Imidazole inhibits monoamine oxidase B and protects against neuronal loss and behavioral impairment in rodent models of Parkinson's disease.	J Neurosci Res. 2015	PMID:25711470	Improved	Improved	Improved
Rat	6-OHDA	6-OHDA	Toxic	Aged male Wistar	D3 agonist 7-hydroxy-N,N-di-n-propy1-2-aminotetralin (7-OH-DPAT)	GO:1903350: response to dopamine	GO:0031750: D3 dopamine receptor binding	associated with the recovery of the nigral neurons, the dopamine innervation of the striatum and of the number of dendritic spines of the striatal neurons	over-expression of BDNF in rats receiving the D3 agonist normalized gait and motor coordination; in addition, it eliminated the muscle rigidity produced by the loss of dopamine;	The transfection of BDNF to dopamine neurons potentiates the effect of dopamine d3 receptor agonist recovering the striatal innervation, dendritic spines and motor behavior in an aged rat model of Parkinson's disease.	PLoS One. 2015	PMID:25693197 | PMCID:PMC4332861	Improved	Improved	Improved
Rat	6-OHDA	6-OHDA	Toxic	0	Pardoprunox	GO:1903350: response to dopamine	GO:0031749: D2 dopamine receptor binding	No	decreased motor disability	An in vivo pharmacological evaluation of pardoprunox (SLV308)--a novel combined dopamine D(2)/D(3) receptor partial agonist and 5-HT(1A) receptor agonist with efficacy in experimental models of Parkinson's disease.	Eur Neuropsychopharmacol. 2010	PMID:20434890	Improved	0	Improved
Rat	6-OHDA	6-OHDA	Toxic	Adult male Wistar	Amitriptyline	GO:1904014: response to serotonin	GO:0007210: serotonin receptor signaling pathway	sparing of tyrosine hydroxylase-immunoreactive (THir) neurons in the substantia nigra pars compacta (SNpc); mediates an increase in nigral BDNF both before and during ongoing degeneration	reduced immobility.	Chronic amitriptyline treatment attenuates nigrostriatal degeneration and significantly alters trophic support in a rat model of parkinsonism.	Neuropsychopharmacology. 2015	PMID:25267343 | PMCID:PMC4330501	Improved	Improved	Improved
Rat	6-OHDA	6-OHDA	Toxic	don’t have article access	Fluoxetine	GO:1904014: response to serotonin	GO:0007210: serotonin receptor signaling pathway	ecrease in TNF-α levels of parkinsonian animals treated with buspirone (1 mg/kg) and fluoxetine (1 mg/kg). IL-1β and IL-6 both were decreased in parkinsonian rats, while their level was increased in buspirone (1 mg/kg) and fluoxetine (1 mg/kg) treated parkinsonian rats	no	Effect of Chronic Administration of Buspirone and Fluoxetine on Inflammatory Cytokines in 6-Hydroxydopamine-lesioned Rats.	Drug Res (Stuttg). 2015	PMID:24782287	0	Improved	Improved
Rat	tetrabenazine (TBZ)	Tetrabenazine	Toxic	Adult male Sprague–Dawley	Fluoxetine	GO:1904014: response to serotonin	GO:0007210: serotonin receptor signaling pathway	TBZ and FLX decreased DA tissue levels in the rat ventrolateral neostriatum	coadministration of FLX (2.5, 5.0, and 10.0 mg/kg) increased TBZ-induced oral tremor (tremulous jaw movements), and decreased locomotor activity compared with administration of TBZ alone	Fluoxetine Administration Exacerbates Oral Tremor and Striatal Dopamine Depletion in a Rodent Pharmacological Model of Parkinsonism.	Neuropsychopharmacology. 2015	PMID:25759301	Worsened	1	Worsened
Rat	6-OHDA	6-OHDA	Toxic	Male Sprague–Dawley	5-HT7 receptor agonist AS19	GO:1904014: response to serotonin	GO:0031833: type 7 serotonin receptor binding	ncreased dopamine, 5-hydroxytryptamine (5-HT) and noradrenaline (NA) levels in the mPFC, habenula and ventral hippocampus (vHip)	antidepressant-like effects	Activation and blockade of serotonin(7) receptors in the prelimbic cortex regulate depressive-like behaviors in a 6-hydroxydopamine-induced Parkinson's disease rat model.	Neuroscience. 2015	PMID:26470809	Improved	Improved	Improved
Rat	6-OHDA	6-OHDA	Toxic	don’t have article access	Buspirone	GO:1904014: response to serotonin	GO:0007210: serotonin receptor signaling pathway	ecrease in TNF-α levels of parkinsonian animals treated with buspirone (1 mg/kg) and fluoxetine (1 mg/kg). IL-1β and IL-6 both were decreased in parkinsonian rats, while their level was increased in buspirone (1 mg/kg) and fluoxetine (1 mg/kg) treated parkinsonian rats	no	Effect of Chronic Administration of Buspirone and Fluoxetine on Inflammatory Cytokines in 6-Hydroxydopamine-lesioned Rats.	Drug Res (Stuttg). 2015	PMID:24782287	0	Improved	Improved
Rat	6-OHDA	6-OHDA	Toxic	adult male Sprague–Dawley	Eltoprazine	GO:1904014: response to serotonin	GO:0007210: serotonin receptor signaling pathway	no	50% reduction of LID	Effect of selective and non-selective serotonin receptor activation on l-DOPA-induced therapeutic efficacy and dyskinesia in parkinsonian rats.	Behav Brain Res. 2015	PMID:26119238	Improved	0	Improved
Rat	6-OHDA	6-OHDA	Toxic	Male Sprague-Dawley	Eltoprazine	GO:1904014: response to serotonin	GO:0007210: serotonin receptor signaling pathway	prevented the rise of nigral amino acids and striatal glutamate levels, as well as the increase in striatal phosphorylated extracellular signal-regulated kinase 1 and 2, associated with dyskinesias. However, eltoprazine did not affect the l-dopa-induced increase in striatal dopamine. inhibits the sensitization of striatonigral medium-sized GABA spiny neurons (the direct pathway) to l-dopa and the…	attenuated the development and expression of dyskinesias, preserving motor coordination	Eltoprazine prevents levodopa-induced dyskinesias by reducing striatal glutamate and direct pathway activity.	Mov Disord. 2015	PMID:26207892	Improved	Improved	Improved
Rat	6-OHDA	6-OHDA	Toxic	adult male Sprague–Dawley	serotonin precursor 5-hydroxy-tryptophan (5-HTP)	GO:1904014: response to serotonin	GO:0007210: serotonin receptor signaling pathway	no	50% reduction of LID	Effect of selective and non-selective serotonin receptor activation on l-DOPA-induced therapeutic efficacy and dyskinesia in parkinsonian rats.	Behav Brain Res. 2015	PMID:26119238	Improved	0	Improved
Rat	6-OHDA	6-OHDA	Toxic	0	Pardoprunox	GO:1904014: response to serotonin	GO:0004993: serotonin receptor activity	No	decreased motor disability	An in vivo pharmacological evaluation of pardoprunox (SLV308)--a novel combined dopamine D(2)/D(3) receptor partial agonist and 5-HT(1A) receptor agonist with efficacy in experimental models of Parkinson's disease.	Eur Neuropsychopharmacol. 2010	PMID:20434890	Improved	0	Improved	27
Vervet monkey	MPTP	MPTP	Toxic	0	Carbidopa/Levodopa	GO:1903350: response to dopamine	GO:0004058: aromatic-L-amino-acid decarboxylase activity	balance between GPe and GPi fails to restore	tremor, akinesia, rigidity, dyskinesia	Dopamine replacement therapy does not restore the full spectrum of normal pallidal activity in the 1-methyl-4-phenyl-1,2,3,6-tetra-hydropyridine primate model of Parkinsonism.	J Neurosci. 2006	PMID:16885224	Mixed effects	1	Mixed effect
Vervet monkey	MPTP	MPTP	Toxic	0	cis-flupenthixol	GO:1903350: response to dopamine	GO:0007212:dopamine receptor signaling pathway	0	parkinsonian motor symptoms reappeared	Effects of dopamine and serotonin antagonist injections into the striatopallidal complex of asymptomatic MPTP-treated monkeys.	Neurobiol Dis. 2012	PMID:22728661	Worsened	0	Worsened
Vervet monkey	MPTP	MPTP	Toxic	0	STH nuclear lesion	GO:0051602: response to electrical stimulus	Deep brain stimulation (DBS) - External pallidus		akinesia, rigidity, and tremor	Reversal of experimental parkinsonism by lesions of the subthalamic nucleus.	Science. 1990	PMID:2402638	Improved	0	Improved
Vervet monkey	MPTP	MPTP	Toxic	0	Dopamine replacement	GO:1903350: response to dopamine	GO:0007212:dopamine receptor signaling pathway	pallidal firing rates	no	Dopamine replacement therapy reverses abnormal synchronization of pallidal neurons in the 1-methyl-4-phenyl-1,2,3,6-tetrahydropyridine primate model of parkinsonism.	J Neurosci. 2002	PMID:12223537	0	Improved	Improved
Vervet monkey	MPTP	MPTP	Toxic	0	deep brain stimulation	GO:0051602: response to electrical stimulus	Deep brain stimulation (DBS) - External pallidus	pallidal firing rates	akinesia	Closed-loop deep brain stimulation is superior in ameliorating parkinsonism.	Neuron. 2011	PMID:22017994	Improved	Improved	Improved	5
																179

## Sheet: disease-modifying
Species	Model/Patient group	Model/Patient value substitute	Model/Patient parent term	Background	Intervention	Parent Go term	Mechanism of action of intervention (GO)	Non- clinical outcome measure	Clinical outcome measure	Title	Journal/year	PMID	Outcome by Clinical outcome measure	Outcome by Non- clinical outcome measure	Outcome		266 animal/human studies
Human	Parkinson Disease	Parkinson's disease	Parkinson's disease	0	Minocycline	Antibiotic	CHEBI:22582: antibiotic	0	change in the total Unified Parkinson's Disease Rating Scale (UPDRS) score	A randomized, double-blind, futility clinical trial of creatine and minocycline in early Parkinson disease.	Neurology. 2006	PMID:16481597	Ineffective	0	Ineffective
Human	PD, 20	Parkinson's disease	Parkinson's disease	0	Riluzole	GO:0005272: sodium channel activity	GO:0005248: voltage-gated sodium channel activity	0	riluzole, 100mg/day, was well tolerated in patients with early PD. No evidence of symptomatic effect of riluzole was observed.	A double-blind, placebo-controlled and longitudinal study of riluzole in early Parkinson's disease.	Parkinsonism Relat Disord. 2002	PMID: 12039422	Ineffective	0	Ineffective
Human	Parkinson Disease	Parkinson's disease	Parkinson's disease	0	creatine	GO:0006520: cellular amino acid metabolic process	GO:0006600: creatine metabolic process	0	change in the total Unified Parkinson's Disease Rating Scale (UPDRS) score	A randomized, double-blind, futility clinical trial of creatine and minocycline in early Parkinson disease.	Neurology. 2006	PMID:16481597	Ineffective	0	Ineffective
Human	PD	Parkinson's disease	Parkinson's disease	0	Glutathione	GO:0006979:response to oxidative stress	GO:0006979:response to oxidative stress	0	Glutathione was well tolerated and no safety concerns were identified. Preliminary efficacy data suggest the possibility of a mild symptomatic effect, but this remains to be evaluated in a larger study.	Randomized, double-blind, pilot evaluation of intravenous glutathione in Parkinson's disease.	Mov Disord. 2009	PMID: 19230029	Ineffective	0	Ineffective
Human	early PD; 800	Parkinson's disease	Parkinson's disease	0	Tocopherol	GO:0006979:response to oxidative stress	GO:0097621:monoamine oxidase activity	0	did not delayed the onset of disability necessitating levodopa therapy (the primary end point)	Effect of deprenyl on the progression of disability in early Parkinson's disease. The Parkinson Study Group	N Engl J Med. 1989	PMID: 2509910	Ineffective	0	Ineffective
Human	early PD	Parkinson's disease	Parkinson's disease	0	MitoQ	GO:0006979:response to oxidative stress		0	We showed no difference between MitoQ and placebo on any measure of PD progression. MitoQ does not slow the progression of PD	A double-blind, placebo-controlled study to assess the mitochondria-targeted antioxidant MitoQ as a disease-modifying therapy in Parkinson's disease	Mov Disord. 2010	PMID: 20568096	Ineffective	0	Ineffective
Human	early PD	Parkinson's disease	Parkinson's disease	0	creatine	GO:0007005: mitochondrion organization	GO:0006600: creatine metabolic process	0	he evidence base on the effects of creatine in Parkinson's disease is limited by risk of bias, small sample sizes and short duration of the eligible trials. It does not provide a reliable basis on which treatment decisions can be made.	Creatine for Parkinson's disease.	Cochrane Database Syst Rev. 2014	PMID: 24934384	Ineffective	0	Ineffective
Human	early PD	Parkinson's disease	Parkinson's disease	0	creatine	GO:0007005: mitochondrion organization	GO:0006600: creatine metabolic process	no effect on dopamine transporter SPECT.	no effect on overall Unified Parkinson's Disease Rating Scale scores or dopamine transporter SPECT.	Creatine supplementation in Parkinson disease: a placebo-controlled randomized pilot trial	Neurology. 2006	PMID: 17030762	Ineffective	Ineffective	Ineffective
Human	early PD	Parkinson's disease	Parkinson's disease	0	MitoQ	GO:0007005: mitochondrion organization		0	We showed no difference between MitoQ and placebo on any measure of PD progression. MitoQ does not slow the progression of PD	A double-blind, placebo-controlled study to assess the mitochondria-targeted antioxidant MitoQ as a disease-modifying therapy in Parkinson's disease	Mov Disord. 2010	PMID: 20568096	Ineffective	0	Ineffective
Human	PD	Parkinson's disease	Parkinson's disease	0	GM1 ganglioside	GO:0008378: galactosyltransferase activity		0	long-term GM1 use by PD patients is safe and may provide some clinical benefit for PD patients	GM1 ganglioside in Parkinson's disease: Results of a five year open study.	J Neurol Sci. 2010	PMID: 20206941	Ineffective	0	Ineffective
Human	PD, 77	Parkinson's disease	Parkinson's disease	0	GM1 ganglioside	GO:0008378: galactosyltransferase activity		0	This study provides evidence that GM1 use for 24 weeks was superior to placebo for improving motor symptoms and that extended GM1 use (up to 120 weeks) resulted in a lower than expected rate of symptom progression.	A randomized, controlled, delayed start trial of GM1 ganglioside in treated Parkinson's disease patients.	J Neurol Sci. 2013	PMID: 23199590	Improved	0	Improved
Human	early PD	Parkinson's disease	Parkinson's disease	0	Coenzyme Q10 (CoQ10)	GO:0016209: antioxidant activity	GO:0006744: ubiquinone biosynthetic process	0	Coenzyme Q10 was safe and well tolerated at dosages of up to 1200 mg/d. Less disability developed in subjects assigned to coenzyme Q10 than in those assigned to placebo, and the benefit was greatest in subjects receiving the highest dosage.	Effects of coenzyme Q10 in early Parkinson disease: evidence of slowing of the functional decline	Arch Neurol. 2002	PMID: 12374491	Improved	0	Improved
Human	600 participants with early Parkinson disease	Parkinson's disease	Parkinson's disease	0	Coenzyme Q10 (CoQ10)	GO:0016209: antioxidant activity	GO:0006744: ubiquinone biosynthetic process	0	primary outcome measure was the change in total UPDRS score (Parts I-III)	A randomized clinical trial of high-dosage coenzyme Q10 in early Parkinson disease: no evidence of benefit.	JAMA Neurol. 2014	PMID:24664227	Ineffective	0	Ineffective
Human	early Parkinson's disease	Parkinson's disease	Parkinson's disease	0	Pioglitazone	GO:0035357: peroxisome proliferator activated receptor signaling pathway	GO:0042975: peroxisome proliferator activated receptor binding	0	primary outcome was the change in the total Unified Parkinson's Disease Rating Scale (UPDRS) score; failed to reject null; unlikely to modify progression in early Parkinson's disease. Further study of pioglitazone in a larger trial in patients with Parkinson's disease is not recommended	Pioglitazone in early Parkinson's disease: a phase 2, multicentre, double-blind, randomised trial.	Lancet Neurol. 2015	PMID:26116315 | PMCID:PMC4574625	Ineffective	0	Ineffective
Human	PD	Parkinson's disease	Parkinson's disease	0	Simvastatin	GO:0036273: response to statin	GO:0000165: MAPK cascade	unaltered kinase-induced phosphorylation in T and B-lymphocytes	no effect on LID	Simvastatin decreases levodopa-induced dyskinesia in monkeys, but not in a randomized, placebo-controlled, multiple cross-over (n-of-1") exploratory trial of simvastatin against levodopa-induced dyskinesia in Parkinson's disease patients."	Parkinsonism Relat Disord. 2013	PMID:23283428	Ineffective	1	Ineffective
Human	PD	Parkinson's disease	Parkinson's disease	0	Statins	GO:0036273: response to statin	GO:0000165: MAPK cascade	0	protective association between statin use and PD was observed in long-term (>or=5 years) users	Statin use and the risk of Parkinson disease.	Neurology. 2008	PMID: 18184918	Ineffective	0	Ineffective
Human	PD, 45	Parkinson's disease	Parkinson's disease	0	Exenatide	GO:0042593: glucose homeostasis	GO:0042593: glucose homeostasis	0	Exenatide-treated patients had a mean improvement at 12 months on the MDS-UPDRS of 2.7 points, compared with mean decline of 2.2 points in control patients (P = 0.037).	Exenatide and the treatment of patients with Parkinson's disease.	J Clin Invest. 2013	PMID: 23728174	Improved	0	Improved
Human	PD, 45	Parkinson's disease	Parkinson's disease	0	Exenatide	GO:0042593: glucose homeostasis	GO:0042593: glucose homeostasis	0	patients previously exposed to exenatide had an advantage of 5.6 points (95% CI, 2.2-9.0; p = 0.002) using blinded video rating of the MDS-UPDRS part 3 motor subscale. There was also a difference of 5.3 points; (95% CI, 9.3-1.4; p = 0.006) between the 2 groups on the Mattis Dementia Rating scale.	Motor and cognitive advantages persist 12 months after exenatide exposure in Parkinson's disease.	J Parkinsons Dis. 2014	PMID: 24662192	Improved	0	Improved
Human	early PD, 806	Parkinson's disease	Parkinson's disease	0	CEP-1347	GO:0043523: regulation of neuron apoptotic process		0	CEP-1347 to be an ineffective treatment in early Parkinson disease.	Mixed lineage kinase inhibitor CEP-1347 fails to delay disability in early Parkinson disease.	Neurology. 2007	PMID: 17881719	Ineffective	0	Ineffective
Human	PD	Parkinson's disease	Parkinson's disease	0	TCH346	GO:0043523: regulation of neuron apoptotic process	GO:0043523: regulation of neuron apoptotic process	0	TCH346 did not show evidence of a neuroprotective effect. The discrepancy between the preclinical promise of TCH346 and the clinical outcome could have arisen because of the use of laboratory models that do not accurately reflect the pathogenesis of Parkinson's disease	TCH346 as a neuroprotective drug in Parkinson's disease: a double-blind, randomised, controlled trial.	Lancet Neurol. 2006	PMID: 17110281	Ineffective	0	Ineffective
Human	10 PD patients	Parkinson's disease	Parkinson's disease	0	Porcine fetal neural cells	GO:0048863: stem cell differentiation	CL:0000047:neuronal stem cell	0	Improved Unified Parkinson's Disease Rating Scale	Porcine xenografts in Parkinson's disease and Huntington's disease patients: preliminary results.	Cell Transplant. 2000	PMID:10811399	Improved	0	Improved
Human	58 patients, Parkinson's disease	Parkinson's disease	Parkinson's disease	0	AAV2-neurturin	GO:0070848: response to growth factor	GO:1990790:response to glial cell derived neurotrophic factor	0	primary endpoint was change from baseline to 12 months in the motor subscore of the unified Parkinson's disease rating scale	Gene delivery of AAV2-neurturin for Parkinson's disease: a double-blind, randomised, controlled trial.	Lancet Neurol. 2010	PMID:20970382	Ineffective	0	Ineffective
Human	58 patients, Parkinson's disease	Parkinson's disease	Parkinson's disease	0	AAV2-neurturin	GO:0070848: response to growth factor	GO:1990790:response to glial cell derived neurotrophic factor	0	adverse effects	Gene delivery of AAV2-neurturin for Parkinson's disease: a double-blind, randomised, controlled trial.	Lancet Neurol. 2010	PMID:20970382	Ineffective	0	Ineffective
Human	PD	Parkinson's disease	Parkinson's disease	0	AAV2-neurturin	GO:0070848: response to growth factor	GO:1990790:response to glial cell derived neurotrophic factor	In the SNc cell bodies, however, only rare evidence of neurturin was seen in PD	0	Bioactivity of AAV2-neurturin gene therapy (CERE-120): differences between Parkinson's disease and nonhuman primate brains.	Mov Disord. 2011	PMID:21322017	0	Ineffective	Ineffective
Human	five Parkinson's disease patients	Parkinson's disease	Parkinson's disease	0	glial cell line-derived neurotrophic factor (GDNF)	GO:0070848: response to growth factor	GO:1990790:response to glial cell derived neurotrophic factor	0	Improved motor and activities of daily living subscores of the Unified Parkinson's Disease Rating Scale	Intraputamenal infusion of glial cell line-derived neurotrophic factor in PD: a two-year outcome study.	Ann Neurol. 2005	PMID:15668979	Improved	0	Improved
Human	50 subjects with PD f	Parkinson's disease	Parkinson's disease	0	glial cell line-derived neurotrophic factor (GDNF)	GO:0070848: response to growth factor	GO:1990790:response to glial cell derived neurotrophic factor	0	NO improvement in total and motor UPDRS scores	Randomized, double-blind trial of glial cell line-derived neurotrophic factor (GDNF) in PD.	Neurology. 2003	PMID:12525720	Ineffective	0	Ineffective
Human	50 subjects with PD f	Parkinson's disease	Parkinson's disease	0	glial cell line-derived neurotrophic factor (GDNF)	GO:0070848: response to growth factor	GO:1990790:response to glial cell derived neurotrophic factor	0	Weight loss, paresthesias	Randomized, double-blind trial of glial cell line-derived neurotrophic factor (GDNF) in PD.	Neurology. 2003	PMID:12525720	Ineffective	0	Ineffective
Human	PD, 58	Parkinson's disease	Parkinson's disease	0	glial cell line-derived neurotrophic factor (GDNF)	GO:0070848: response to growth factor	GO:1990790:response to glial cell derived neurotrophic factor	0	Intraputaminal AAV2-neurturin is not superior to sham surgery when assessed using the UPDRS motor score at 12 months.	Gene delivery of AAV2-neurturin for Parkinson's disease: a double-blind, randomised, controlled trial.	Lancet Neurol. 2010	PMID: 20970382	Ineffective	0	Ineffective
Human	PD, 5	Parkinson's disease	Parkinson's disease	0	glial cell line-derived neurotrophic factor (GDNF)	GO:0070848: response to growth factor	GO:1990790:response to glial cell derived neurotrophic factor	Positron emission tomography (PET) scans of [(18)F]dopamine uptake showed a significant 28% increase in putamen dopamine storage after 18 months, suggesting a direct effect of GDNF on dopamine function	0	Direct brain infusion of glial cell line-derived neurotrophic factor in Parkinson disease.	Nat Med. 2003	PMID: 12669033	0	Improved	Improved
Human	PD,34	Parkinson's disease	Parkinson's disease	0	glial cell line-derived neurotrophic factor (GDNF)	GO:0070848: response to growth factor	GO:1990790:response to glial cell derived neurotrophic factor	despite increased (18)F-dopa uptake	Liatermin did not confer the predetermined level of clinical benefit to patients with PD despite increased (18)F-dopa uptake	Randomized controlled trial of intraputamenal glial cell line-derived neurotrophic factor infusion in Parkinson disease.	Ann Neurol. 2006	PMID: 16429411	Ineffective	Improved	Ineffective
Human	Parkinson Disease	Parkinson's disease	Parkinson's disease	0	intraputamenal infusion of GDNF	GO:0070848: response to growth factor	GO:1990790:response to glial cell derived neurotrophic factor	0	Unified Parkinson's Disease Rating Scale (UPDRS) total scores	Unilateral intraputamenal glial cell line-derived neurotrophic factor in patients with Parkinson disease: response to 1 year of treatment and 1 year of withdrawal.	J Neurosurg. 2007	PMID:17432712	Improved	0	Improved
Human	Parkinson Disease	Parkinson's disease	Parkinson's disease	0	intraputamenal infusion of GDNF	GO:0070848: response to growth factor	GO:1990790:response to glial cell derived neurotrophic factor	0	motor UPDRS scores	Unilateral intraputamenal glial cell line-derived neurotrophic factor in patients with Parkinson disease: response to 1 year of treatment and 1 year of withdrawal.	J Neurosurg. 2007	PMID:17432712	Improved	0	Improved
Human	12 patients aged 35-75 years with a diagnosis of PD	Parkinson's disease	Parkinson's disease	0	Neurturin (CERE-120)	GO:0070848: response to growth factor	GO:1990790:response to glial cell derived neurotrophic factor	0	Improved Unified Parkinson's Disease Rating Scale	Safety and tolerability of intraputaminal delivery of CERE-120 (adeno-associated virus serotype 2-neurturin) to patients with idiopathic Parkinson's disease: an open-label, phase I trial.	Lancet Neurol. 2008	PMID:18387850	Improved	0	Improved
Human	12 patients aged 35-75 years with a diagnosis of PD	Parkinson's disease	Parkinson's disease	0	Neurturin (CERE-120)	GO:0070848: response to growth factor	GO:1990790:response to glial cell derived neurotrophic factor	0	No change in timed walking test	Safety and tolerability of intraputaminal delivery of CERE-120 (adeno-associated virus serotype 2-neurturin) to patients with idiopathic Parkinson's disease: an open-label, phase I trial.	Lancet Neurol. 2008	PMID:18387850	Improved	0	Improved
Human	12 patients aged 35-75 years with a diagnosis of PD	Parkinson's disease	Parkinson's disease	0	Neurturin (CERE-120)	GO:0070848: response to growth factor	GO:1990790:response to glial cell derived neurotrophic factor	0	No change in Purdue pegboard test of hand dexterity	Safety and tolerability of intraputaminal delivery of CERE-120 (adeno-associated virus serotype 2-neurturin) to patients with idiopathic Parkinson's disease: an open-label, phase I trial.	Lancet Neurol. 2008	PMID:18387850	Improved	0	Improved
Human	12 patients aged 35-75 years with a diagnosis of PD	Parkinson's disease	Parkinson's disease	0	Neurturin (CERE-120)	GO:0070848: response to growth factor	GO:1990790:response to glial cell derived neurotrophic factor	0	No change in activities of daily living subscore	Safety and tolerability of intraputaminal delivery of CERE-120 (adeno-associated virus serotype 2-neurturin) to patients with idiopathic Parkinson's disease: an open-label, phase I trial.	Lancet Neurol. 2008	PMID:18387850	Improved	0	Improved
Human	Twelve patients with moderate PD	Parkinson's disease	Parkinson's disease	0	Recombinant human PDGF-BB dimer (rhPDGF-BB)	GO:0070848: response to growth factor	GO:0036119: response to platelet-derived growth factor	DAT binding	well tolerated	Safety and tolerability of intracerebroventricular PDGF-BB in Parkinson's disease patients.	J Clin Invest. 2015	PMID:25689258 | PMCID:PMC4362250	Ineffective	1	Ineffective
Human	Twelve patients with moderate PD	Parkinson's disease	Parkinson's disease	0	Recombinant human PDGF-BB dimer (rhPDGF-BB)	GO:0070848: response to growth factor	GO:0036119: response to platelet-derived growth factor	DAT binding	did not show dose-dependent changes in clinical rating scales	Safety and tolerability of intracerebroventricular PDGF-BB in Parkinson's disease patients.	J Clin Invest. 2015	PMID:25689258 | PMCID:PMC4362250	Ineffective	1	Ineffective
Human	Twelve patients with moderate PD	Parkinson's disease	Parkinson's disease	0	Recombinant human PDGF-BB dimer (rhPDGF-BB)	GO:0070848: response to growth factor	GO:0036119: response to platelet-derived growth factor	DAT binding	positive effect on DAT binding	Safety and tolerability of intracerebroventricular PDGF-BB in Parkinson's disease patients.	J Clin Invest. 2015	PMID:25689258 | PMCID:PMC4362250	Ineffective	1	Ineffective
Human	Thirteen patients with advanced PD	Parkinson's disease	Parkinson's disease	0	Carotid body autotransplantation	Transplantation	GO:0070848: response to growth factor	0	Improved Unified Parkinson's Disease Rating Scale	Carotid body autotransplantation in Parkinson disease: a clinical and positron emission tomography study.	J Neurol Neurosurg Psychiatry. 2007	PMID:17220289 | PMCID:PMC2117739	Improved	0	Improved
Human	71 enrolled patients,Parkinson's disease	Parkinson's disease	Parkinson's disease	0	transplantation of microcarrier-bound human RPE cells	Transplantation	GO:0001963:synaptic transmission, dopaminergic	0	primary efficacy endpoint was change in UPDRS off-state motor score at 12 months	Intrastriatal transplantation of microcarrier-bound human retinal pigment epithelial cells versus sham surgery in patients with advanced Parkinson's disease: a double-blind, randomised, controlled trial.	Lancet Neurol. 2011	PMID:21565557	Ineffective	0	Ineffective	31
Macaque	MPTP	MPTP	Toxic	0	IRC-082451	GO:0005272: sodium channel activity	GO:0005272: sodium channel activity	changes in cFOS, FosB and ARC mRNA expression levels in the putamen	antidyskinetic efficacy	IRC-082451, a novel multitargeting molecule, reduces L-DOPA-induced dyskinesias in MPTP Parkinsonian primates.	PLoS One. 2013	PMID:23300984 | PMCID:PMC3536787	Improved	1	Improved
Macaque	MPTP	MPTP	Toxic	0	IRC-082451	GO:0006954: inflammatory response	GO:0006954: inflammatory response	changes in cFOS, FosB and ARC mRNA expression levels in the putamen	antidyskinetic efficacy	IRC-082451, a novel multitargeting molecule, reduces L-DOPA-induced dyskinesias in MPTP Parkinsonian primates.	PLoS One. 2013	PMID:23300984 | PMCID:PMC3536787	Improved	1	Improved
Macaque	WT	Wild-type	Wild-type		MPTP	GO:0006979:response to oxidative stress	Mitochondrial toxin	inflammation and high levels of MMP-9 are associated to DA neuron loss	Not reported	Metalloproteinase-9 contributes to inflammatory glia activation and nigro-striatal pathway degeneration in both mouse and monkey models of 1-methyl-4-phenyl-1,2,3,6-tetrahydropyridine (MPTP)-induced Parkinsonism.	Brain Struct Funct. 2015	PMID:24558048	0	Worsened	Worsened
Macaque	MPTP	MPTP	Toxic	0	Docosahexaenoic acid (DHA)	GO:0008610: lipid biosynthetic process	GO:0006633: fatty acid biosynthetic process	increase of serum DHA-PlsEtn	antidyskinetic activity	Plasmalogen precursor analog treatment reduces levodopa-induced dyskinesias in parkinsonian monkeys.	Behav Brain Res. 2015	PMID:25771209	Improved	1	Improved
Macaque	MPTP	MPTP	Toxic	0	Plasmalogen precursor analog	GO:0008610: lipid biosynthetic process	GO:0008611:ether lipid biosynthetic process	increase of serum DHA-PlsEtn	antidyskinetic activity	Plasmalogen precursor analog treatment reduces levodopa-induced dyskinesias in parkinsonian monkeys.	Behav Brain Res. 2015	PMID:25771209	Improved	1	Improved
Macaque	MPTP	MPTP	Toxic	0	Carboxyfullerene	GO:0016209: antioxidant activity	GO:0016209: antioxidant activity	greater striatal FD and DTBZ uptake, and higher striatal dopamine levels.	improved parkinsonian motor ratings	Carboxyfullerene neuroprotection postinjury in Parkinsonian nonhuman primates.	Ann Neurol. 2014	PMID:25043598 | PMCID:PMC4165715	Improved	1	Improved
Macaque	MPTP	MPTP	Toxic	0	IRC-082451	GO:0016209: antioxidant activity	GO:0016209: antioxidant activity	changes in cFOS, FosB and ARC mRNA expression levels in the putamen	antidyskinetic efficacy	IRC-082451, a novel multitargeting molecule, reduces L-DOPA-induced dyskinesias in MPTP Parkinsonian primates.	PLoS One. 2013	PMID:23300984 | PMCID:PMC3536787	Improved	1	Improved
Macaque	MPTP	MPTP	Toxic	0	Pioglitazone	GO:0035357: peroxisome proliferator activated receptor signaling pathway	GO:0042975: peroxisome proliferator activated receptor binding	0	alleviated L-DOPA-induced dyskinesia, but impaired L-DOPA anti-parkinsonian efficacy	Pioglitazone may impair L-DOPA anti-parkinsonian efficacy in the MPTP-lesioned macaque: results of a pilot study.	Synapse. 2015	PMID:25559284	Mixed effects	0	Mixed effect
Macaque	MPTP	MPTP	Toxic	0	Pioglitazone	GO:0035357: peroxisome proliferator activated receptor signaling pathway	GO:0042975: peroxisome proliferator activated receptor binding	preservation of nigrostriatal dopaminergic markers	improvements in clinical rating score	The PPAR-Î³ agonist pioglitazone modulates inflammation and induces neuroprotection in parkinsonian monkeys.	J Neuroinflammation. 2011	PMID:21819568 | PMCID:PMC3166925	Improved	1	Improved
Macaque	MPTP	MPTP	Toxic	0	Simvastatin	GO:0036273: response to statin	GO:0000165: MAPK cascade	reduced kinase-induced phosphorylation in T and B-lymphocytes	reduced LID scores	Simvastatin decreases levodopa-induced dyskinesia in monkeys, but not in a randomized, placebo-controlled, multiple cross-over (n-of-1") exploratory trial of simvastatin against levodopa-induced dyskinesia in Parkinson's disease patients."	Parkinsonism Relat Disord. 2013	PMID:23283428	Improved	1	Improved
Macaque	MPTP	MPTP	Toxic		β-arrestin2 overexpression	GO:0043393: regulation of protein binding	GO:0002029: desensitization of G-protein coupled receptor protein signaling pathway	Not reported	reduced dyskinesias while maintaining the therapeutic effect of L-DOPA	Targeting Î²-arrestin2 in the treatment of L-DOPA-induced dyskinesia in Parkinson's disease.	Proc Natl Acad Sci U S A. 2015	PMID:25918399 | PMCID:PMC4434696	Improved	0	Improved
Macaque	MPTP	MPTP	Toxic	0	adipose mesenchymal stromal cells	GO:0048863: stem cell differentiation	GO:0048863: stem cell differentiation	autograft survival	symptom amelioration	Recovery of behavioral symptoms in hemi-parkinsonian rhesus monkeys through combined gene and stem cell therapy.	Cytotherapy. 2013	PMID:23403361	Improved	1	Improved
Macaque	MPTP	MPTP	Toxic	0	Autologous mesenchymal stem cell	GO:0048863: stem cell differentiation	GO:0048863: stem cell differentiation	increase in DAT expression; existence of cells positive for DAT and other A9 dopaminergic neuron markers in the engrafted striatum	gradual improvements in motor behaviors	Autologous mesenchymal stem cell-derived dopaminergic neurons function in parkinsonian macaques.	J Clin Invest. 2013	PMID:23202734 | PMCID:PMC3533267	Improved	1	Improved
Macaque	MPTP	MPTP	Toxic	0	human embryonic stem cells	GO:0048863: stem cell differentiation	GO:0048863: stem cell differentiation	DA neuron survival, function and lack of neural overgrowth	Improved clinical phenotype	Dopamine neurons derived from human ES cells efficiently engraft in animal models of Parkinson's disease.	Nature. 2011	PMID:22056989 | PMCID:PMC3245796	Improved	1	Improved
Macaque	MPTP	MPTP	Toxic	0	human embryonic stem cells	GO:0048863: stem cell differentiation	GO:0048863: stem cell differentiation	xenografts of human stem cell derivatives in CsA-suppressed rhesus brain were mostly rejected	no clinical effect	Intracerebral transplantation of differentiated human embryonic stem cells to hemiparkinsonian monkeys.	Cell Transplant. 2013	PMID:23594934 | PMCID:PMC3728183	Ineffective	1	Ineffective
Macaque	MPTP	MPTP	Toxic	0	human umbilical cord mesenchymal stem cells	GO:0048863: stem cell differentiation	GO:0048863: stem cell differentiation	neuronal-like cells survived	amelioration by the behavioral measures	Conversion of human umbilical cord mesenchymal stem cells in Wharton's jelly to dopamine neurons mediated by the Lmx1a and neurturin in vitro: potential therapeutic application for Parkinson's disease in a rhesus monkey model.	PLoS One. 2013	PMID:23724014 | PMCID:PMC3665802	Improved	1	Improved
Macaque	MPTP	MPTP	Toxic	0	Schwann cells (SCs) and human embryonic nerve stem cells (NSCs)	GO:0048863: stem cell differentiation	GO:0048863: stem cell differentiation	migration of tyroxine hydroxylase positive cells from the transplant area to the surrounding area was significantly increased	0	Co-transplantation of macaque autologous Schwann cells and human embryonic nerve stem cells in treatment of macaque Parkinson's disease.	Asian Pac J Trop Med. 2012	PMID:22182636	0	Improved	Improved
Macaque	MPTP	MPTP	Toxic	0	AAV2-GDNF	GO:0070848: response to growth factor	GO:1990790:response to glial cell derived neurotrophic factor	0	No weight loss was observed in the MPTP-lesioned monkeys despite bilateral axonal transport of glial cell line-derived neurotrophic factor (GDNF) to the SN from the putamen	Safety evaluation of AAV2-GDNF gene transfer into the dopaminergic nigrostriatal pathway in aged and parkinsonian rhesus monkeys.	Hum Gene Ther. 2009	PMID:19671001 | PMCID:PMC2861959	Ineffective	0	Ineffective
Macaque	MPTP	MPTP	Toxic	0	AAV2-GDNF	GO:0070848: response to growth factor	GO:1990790:response to glial cell derived neurotrophic factor	FMT uptake was significantly increased bilaterally in the putamen of AAV2-GDNF but not phosphate-buffered saline-treated animals	clinical improvement without adverse effects	Functional effects of AAV2-GDNF on the dopaminergic nigrostriatal pathway in parkinsonian rhesus monkeys.	Hum Gene Ther. 2009	PMID:19254173 | PMCID:PMC2725183	Improved	1	Improved
Macaque	MPTP	MPTP	Toxic	0	AAV2-neurturin	GO:0070848: response to growth factor	GO:1990790:response to glial cell derived neurotrophic factor	ample evidence of intense nigral-NRTN was observed in all monkeys	0	Bioactivity of AAV2-neurturin gene therapy (CERE-120): differences between Parkinson's disease and nonhuman primate brains.	Mov Disord. 2011	PMID:21322017	0	Improved	Improved
Macaque	MPTP	MPTP	Toxic	0	HIRMAb-GDNF	GO:0070848: response to growth factor	GO:1990790:response to glial cell derived neurotrophic factor	dose-dependent hypersensitivity reaction; Focal pancreatic acinar to ductular metaplasia	did not improve parkinsonian; dose-dependent hypersensitivity reaction; Focal pancreatic acinar to ductular metaplasia	A monoclonal antibody-GDNF fusion protein is not neuroprotective and is associated with proliferative pancreatic lesions in parkinsonian monkeys.	PLoS One. 2012	PMID:22745701 | PMCID:PMC3380056	Ineffective	1	Ineffective
Macaque	MPTP	MPTP	Toxic	0	Neurturin	GO:0070848: response to growth factor	GO:1990790:response to glial cell derived neurotrophic factor	DOPAC levels were significantly increased by 150% ipsilateral (right) to NTN infusion in the globus pallidus, while HVA levels were elevated	locomotor activity levels were increased	Intraputamenal infusion of exogenous neurturin protein restores motor and dopaminergic function in the globus pallidus of MPTP-lesioned rhesus monkeys.	Cell Transplant. 2008	PMID:18522240 | PMCID:PMC2680490	Improved	0	Improved
Macaque	MPTP	MPTP	Toxic	0	Neurturin	GO:0070848: response to growth factor	GO:1990790:response to glial cell derived neurotrophic factor	autograft survival	symptom amelioration	Recovery of behavioral symptoms in hemi-parkinsonian rhesus monkeys through combined gene and stem cell therapy.	Cytotherapy. 2013	PMID:23403361	Improved	1	Improved
Macaque	MPTP	MPTP	Toxic	0	melatonin	GO:1904408 : melatonin binding	GO:1904408 : melatonin binding	C0439640|Dendritic|qlco	0	Melatonin attenuates MPTP-induced neurotoxicity via preventing CDK5-mediated autophagy and SNCA/Î±-synuclein aggregation.	Autophagy. 2015	PMID:26292069	0	Improved	Improved
Macaque	MPTP	MPTP	Toxic		polyphenols	Phytochemical	GO:0072390: phenol metabolic process	alleviate dopaminergic neuronal injury, and α-syn aggregation	alleviate motor impairments,	Tea polyphenols alleviate motor impairments, dopaminergic neuronal injury, and cerebral Î±-synuclein aggregation in MPTP-intoxicated parkinsonian monkeys.	Neuroscience. 2015	PMID:25498223	Improved	Improved	Improved
Macaque	MPTP	MPTP	Toxic	0	Tea polyphenols	Phytochemical	Phytochemical	inhibition of MPTP-induced accumulation of neurotoxic α-synuclein (α-syn) oligomers in the striatum; alleviates DAergic neuronal injury	alleviates motor impairments	Tea polyphenols alleviate motor impairments, dopaminergic neuronal injury, and cerebral Î±-synuclein aggregation in MPTP-intoxicated parkinsonian monkeys.	Neuroscience. 2015	PMID:25498223	Improved	Improved	Improved
Macaque	MPTP	MPTP	Toxic	0	ibotenic acid	Toxic	unilateral subthalamotomy	0	potentiated the response to suboptimal doses of levodopa	Potentiation of response to low doses of levodopa in MPTP-injected monkeys by chemical unilateral subthalamotomy.	J Neurosurg. 2013	PMID:23082890	Improved	0	Improved
Macaque	MPTP	MPTP	Toxic	0	Carotid body transplantation	Transplantation	Transplantation	Enhanced GDNF expression in dopaminergic cells	significant recovery of the parkinsonism	Enhanced GDNF expression in dopaminergic cells of monkeys grafted with carotid body cell aggregates.	Brain Res. 2011	PMID:21168394	Improved	1	Improved
Macaque	MPTP	MPTP	Toxic	0	neonatal porcine choroid plexus	Transplantation	Transplantation	tyrosine hydroxylase (TH) staining in the striatum	improved neurological functions	Recovery of neurological functions in non-human primate model of Parkinson's disease by transplantation of encapsulated neonatal porcine choroid plexus cells.	J Parkinsons Dis. 2013	PMID:24002224	Improved	1	Improved
Macaque	MPTP	MPTP	Toxic	0	Fibroblast transplantation	Transplantation	Transplantation	0	reduction in total LIDs	Effects of fibroblast transplantation into the internal pallidum on levodopa-induced dyskinesias in parkinsonian non-human primates.	Neurosci Bull. 2015	PMID:26373985	Improved	0	Improved	25
Marmoset	Healthy	Wild-type	Wild-type	0	A53T mutated SNCA	Genetic	SNCA	dopaminergic neurodegeneration was more prominent; ubiquitin containing aggregates	worsening of motor performance	Long-term consequences of human alpha-synuclein overexpression in the primate ventral midbrain.	Brain. 2007	PMID:17303591	Worsened	Worsened	Worsened
Marmoset	Healthy	Wild-type	Wild-type	0	human wild-type (wt) SNCA	Genetic	SNCA	degeneration of dopaminergic fibres; ubiquitin containing aggregates	worsening of motor performance	Long-term consequences of human alpha-synuclein overexpression in the primate ventral midbrain.	Brain. 2007	PMID:17303591	Worsened	Worsened	Worsened
Marmoset	MPTP	MPTP	Toxic	0	RGFP109	GO:0004407: histone deacetylase activity	GO:1901726: negative regulation of histone deacetylase activity	0	attenuates L-DOPA-induced dyskinesia	RGFP109, a histone deacetylase inhibitor attenuates L-DOPA-induced dyskinesia in the MPTP-lesioned marmoset: a proof-of-concept study.	Parkinsonism Relat Disord. 2013	PMID:22901956	Improved	0	Improved
Marmoset	MPTP	MPTP	Toxic	0	Riluzole	GO:0005272: sodium channel activity	GO:0005248: voltage-gated sodium channel activity	increased the number of surviving DA neurons	relieved several clinically relevant PD symptoms	Neuroprotective effects of riluzole in early phase Parkinson's disease on clinically relevant parameters in the marmoset MPTP model.	Neuropharmacology. 2012	PMID:22178201	Improved	Improved	Improved
Marmoset	MPTP	MPTP	Toxic	0	Fatty acid amide hydrolase (FAAH)	GO:0017064: fatty acid amide hydrolase activity	GO:0017064: fatty acid amide hydrolase activity	0	reduced total L-DOPA-induced activity and the magnitude of hyperactivity	Fatty acid amide hydrolase (FAAH) inhibition reduces L-3,4-dihydroxyphenylalanine-induced hyperactivity in the 1-methyl-4-phenyl-1,2,3,6-tetrahydropyridine-lesioned non-human primate model of Parkinson's disease.	J Pharmacol Exp Ther. 2011	PMID:20966038	Improved	0	Improved
Marmoset	MPTP	MPTP	Toxic	0	melanocyte-inhibiting factor/melanostatin	GO:0036160: melanocyte-stimulating hormone secretion	GO:0004985: opioid receptor activity	No	did not increase locomotor activity, relieve motor disability, or induce dyskinesias	Antiparkinsonian activity of L-propyl-L-leucyl-glycinamide or melanocyte-inhibiting factor in MPTP-treated common marmosets.	Mov Disord. 2007	PMID:17373723	Ineffective	0	Ineffective
Marmoset	MPTP	MPTP	Toxic	0	melanocyte-inhibiting factor/melanostatin	GO:0036160: melanocyte-stimulating hormone secretion	GO:0031749: D2 dopamine receptor binding	No	did not increase locomotor activity, relieve motor disability, or induce dyskinesias	Antiparkinsonian activity of L-propyl-L-leucyl-glycinamide or melanocyte-inhibiting factor in MPTP-treated common marmosets.	Mov Disord. 2007	PMID:17373723	Ineffective	0	Ineffective
Marmoset	MPTP	MPTP	Toxic	0	melanocyte-inhibiting factor/melanostatin	GO:0036160: melanocyte-stimulating hormone secretion	GO:0031751: D4 dopamine receptor binding	No	did not increase locomotor activity, relieve motor disability, or induce dyskinesias	Antiparkinsonian activity of L-propyl-L-leucyl-glycinamide or melanocyte-inhibiting factor in MPTP-treated common marmosets.	Mov Disord. 2007	PMID:17373723	Ineffective	0	Ineffective
Marmoset	MPTP	MPTP	Toxic	0	Apocynin	GO:0055114: oxidation-reduction process	GO:0043020: NADPH oxidase complex	increased the number of surviving DA neurons	relieved parkinsonian symptoms	Oral treatment with the NADPH oxidase antagonist apocynin mitigates clinical and pathological features of parkinsonism in the MPTP marmoset model.	J Neuroimmune Pharmacol. 2013	PMID:23504289	Improved	1	Improved	6
Mouse	Levodopa/Carbidopa	Levodopa/Carbidopa	Pharmacologic		Uridine	CHEBI:33838: nucleoside	CHEBI:26440:pyrimidine nucleoside	reversed the genotoxic effect of Levodopa and Carbidopa in both assays:in vivo micronucleus test (mouse bone marrow) and Comet assay (blood cells)	No	In vivo protective effect of Uridine, a pyrimidine nucleoside, on genotoxicity induced by Levodopa/Carbidopa in mice.	Food Chem Toxicol. 2015	PMID:25976300	0	Improved	Improved
Mouse	DJ-1 knockout (-/-) mice	DJ-1 knockout (-/-) mice	Genetic	don’t have article access	Alpha-synuclein (TAT-α-syn (A30P)) cell-permeable recombinant form	Genetic	SNCA	dopamine was depleted more than in the control strain	Not reported	The Parkinson's disease-related protein DJ-1 protects dopaminergic neurons in vivo and cultured cells from alpha-synuclein and 6-hydroxydopamine toxicity.	Neurodegener Dis. 2015	PMID:25500798	Worsened	Worsened	Worsened
Mouse	LRRK2 knockout (KO) mice	LRRK2	Genetic	C57BL/6 J	LRRK2 -/-	Genetic	LRRK2	0	no long-term consequences on motor or cognitive function	Chronic and acute LRRK2 silencing has no long-term behavioral effects, whereas wild-type and mutant LRRK2 overexpression induce motor and cognitive deficits and altered regulation of dopamine release.	Parkinsonism Relat Disord. 2015	PMID:26282470	Ineffective	0	Ineffective
Mouse	(R1441C) LRRK2 transgenic mice	LRRK2	Genetic	involves: C3H/HeJ * C57BL/6J	LRRK2 (R1441C) mutant overexpression	Genetic	LRRK2	reduction in the number of substantia nigra (SN) dopaminergic neurons in 16 month old mutant mice; mRNA expression of three genes that promote cell death was upregulated, while the mRNA expression of seven genes that contribute to neurogenesis/neuroprotection was significantly downregulated	0	(R1441C) LRRK2 induces the degeneration of SN dopaminergic neurons and alters the expression of genes regulating neuronal survival in a transgenic mouse model.	Exp Neurol. 2015	PMID:26363496	0	Improved	Improved
Mouse	BAC human G2019S-LRRK2 overexpressing (hG2019S) mice	LRRK2	Genetic	involves: C3H * C57BL/6 * C57BL/6J	LRRK2 hG2019S mutant overexpression	Genetic	LRRK2	does not affect vesicular dopamine release, but decreases its sensitivity to D2-mediated inhibition.	early hyperactivity and effective learning and memory that progress to decreased motor and cognitive deficits at older ages	Chronic and acute LRRK2 silencing has no long-term behavioral effects, whereas wild-type and mutant LRRK2 overexpression induce motor and cognitive deficits and altered regulation of dopamine release.	Parkinsonism Relat Disord. 2015	PMID:26282470	Worsened	1	Worsened
Mouse	BAC human wild-type LRRK2 overexpressing (OE) mice	LRRK2	Genetic		LRRK2 wild-type overexpression	Genetic	LRRK2	0	persistent locomotor deficits and worsening of cognitive abilities	Chronic and acute LRRK2 silencing has no long-term behavioral effects, whereas wild-type and mutant LRRK2 overexpression induce motor and cognitive deficits and altered regulation of dopamine release.	Parkinsonism Relat Disord. 2015	PMID:26282470	Worsened	0	Worsened
Mouse	PGC-1α null mice	PGC-1α null mice	Genetic	nvolves: 129X1/SvJ * C57BL/6	Alpha-synuclein	Genetic	SNCA	abnormal mitochondria and fragmented endoplasmic reticulum		PGC-1α activity in nigral dopamine neurons determines vulnerability to Î±-synuclein.	Acta Neuropathol Commun. 2015	PMID:25853296 | PMCID:PMC4379693	0	Improved	Improved
Mouse	PGC-1α null mice	PGC-1α null mice	Genetic	nvolves: 129X1/SvJ * C57BL/6	Alpha-synuclein	Genetic	SNCA	abnormal mitochondria and fragmented endoplasmic reticulum		PGC-1α activity in nigral dopamine neurons determines vulnerability to Î±-synuclein.	Acta Neuropathol Commun. 2015	PMID:25853296 | PMCID:PMC4379693	0	Improved	Improved
Mouse	MPTP	MPTP	Toxic		ATF2 deletion	Genetic	ATF2	markedly alleviates the MPTP-induced dopaminergic neurodegeneration	0	JNK-mediated activation of ATF2 contributes to dopaminergic neurodegeneration in the MPTP mouse model of Parkinson's disease.	Exp Neurol. 2015	PMID:26515688	0	Improved	Improved
Mouse	MPTP	MPTP	Toxic		Cdk5/p25 inhibitor (Peptide TFP5/TP5)	GO:0000307: cyclin-dependent protein kinase holoenzyme complex	Cdk5	rescues nigrostriatal dopaminergic neurodegeneration;b locked dopamine depletion in the striatum; marked reduction in neuroinflammation and apoptosis	improved gait dysfunction after MPTP administration	Peptide (TFP5/TP5), derived from Cdk5 activator P35, provides neuroprotection in the MPTP model of Parkinson's disease.	Mol Biol Cell. 2015	PMID:26399293	0	Improved	Improved
Mouse	mtDNA mutations (Mutator mice	Mutator mice	Genetic		Parkin loss	GO:0000422: mitophagy	GO:0000422: mitophagy	Parkin loss caused mitochondrial dysfunction and affected the pathogenicity but not the levels of mtDNA somatic mutations. A systemic loss of Parkin synergizes with mitochondrial dysfunction causing dopaminergic neuron death	0	Endogenous Parkin Preserves Dopaminergic Substantia Nigral Neurons following Mitochondrial DNA Mutagenic Stress.	Neuron. 2015	PMID:26182419	0	Worsened	Worsened
Mouse	knockout of parkin	Parkin	Genetic	Not Specified	Parkin loss	GO:0000422: mitophagy	GO:0061734:parkin-mediated mitophagy in response to mitochondrial depolarization	age-dependent loss of dopamine neurons that is dependent on the accumulation of parkin interacting substrate (PARIS), zinc finger protein 746 (ZNF746), and its transcriptional repression of PGC-1α. Here we show that adult knockout of parkin in mouse ventral midbrain leads to decreases in mitochondrial size, number, and protein markers consistent with a defect in mitochondrial biogenesis.	0	Parkin loss leads to PARIS-dependent declines in mitochondrial mass and respiration.	Proc Natl Acad Sci U S A. 2015	PMID:26324925 | PMCID:PMC4577198	0	Worsened	Worsened
Mouse	parkinFlx: Park2tm2Tmd; PMID 21376232	Parkin	Genetic		PARIS knockdown	GO:0000422: mitophagy	GO:0061734:parkin-mediated mitophagy in response to mitochondrial depolarization	PARIS knockdown prevents decrease in mitochondrial mass	0	Parkin loss leads to PARIS-dependent declines in mitochondrial mass and respiration.	Proc Natl Acad Sci U S A. 2015	PMID:26324925 | PMCID:PMC4577198	0	Improved	Improved
Mouse	BAC G2019S LRRK2 transgenic (Tg) mice	LRRK2	Genetic	involves: C3H * C57BL/6 * C57BL/6J	lactacystin	GO:0000502: proteasome complex	GO:1901799:negative regulation of proteasomal protein catabolic process	lactacystin treatment caused a greater decline of striatal DA content in the Tg mice at either 5 or 12 months of age than their age-matched Wt littermates. Moreover, the lactacystin-treated Tg or Wt mice at 12 months of age lose much more nigral tyrosine hydroxylase (TH)-positive neurons than the mice at 5 months of age, indicating an age-associated DAergic neurotoxicity.actacystin induced a dram…	0	G2019S LRRK2 and aging confer susceptibility to proteasome inhibitor-induced neurotoxicity in nigrostriatal dopaminergic system.	J Neural Transm (Vienna). 2015	PMID:26253900	0	Worsened	Worsened
Mouse	Ifnb–/– mice	Ifnb–/– mice	Biologic	B10.RIII or C57BL6	Interferon-β -/-	GO:0002376: immune system process	GO:0032608:interferon-beta production	accompanying α-synuclein-containing Lewy bodies in the brain, as well as a reduction in dopaminergic neurons and defective dopamine signaling in the nigrostriatal region. caused defects in neuronal autophagy prior to α-synucleinopathy, which was associated with accumulation of senescent mitochondria	Mice lacking Ifnb function exhibited motor and cognitive learning impairments with	Lack of Neuronal IFN-beta-IFNAR Causes Lewy Body- and Parkinson's Disease-like Dementia.	Cell. 2015	PMID:26451483 | PMCID:PMC4601085	Worsened	Worsened	Worsened
Mouse	human α-syn is overexpressed by an adeno associated viral vector serotype 2 (AAV2)	Alpha-synuclein	Genetic		Fractalkine	GO:0002376: immune system process	GO:1900136: regulation of chemokine activity	CX3CR1 expression led to a reduced inflammatory response, with reduced IgG deposition and expression of MHCII 4 weeks post-transduction	0	Fractalkine Signaling Regulates the Inflammatory Response in an Î±-Synuclein Model of Parkinson Disease.	PLoS One. 2015	PMID:26469270 | PMCID:PMC4607155	0	Improved	Improved
Mouse	Scna–/–Ifnb–/– mice	Alpha-synuclein	Genetic	involves: C57BL6	Interferon-β overexpression	GO:0002376: immune system process	GO:0032608:interferon-beta production	prevented dopaminergic neuron loss	0	Lack of Neuronal IFN-beta-IFNAR Causes Lewy Body- and Parkinson's Disease-like Dementia.	Cell. 2015	PMID:26451483 | PMCID:PMC4601085	Improved	0	Improved
Mouse	A53T mice	Alpha-synuclein	Genetic	involves: C57BL/6	TLR 2 inactivation	GO:0002376: immune system process	Toll-like Receptor 2	autophagy activation and increased clearance of neuronal α-synuclein, and hence reduced neurodegeneration	0	Antagonizing Neuronal Toll-like Receptor 2 Prevents Synucleinopathy by Activating Autophagy.	Cell Rep. 2015	PMID:26489461	0	Improved	Improved
Mouse	MPTP	MPTP	Toxic		clodronate-encapsulated liposome	GO:0002376: immune system process	GO:0014004: microglia differentiation	protects against MPTP-induced reduction of tyrosine hydroxylase (TH) expression in the ENS, but not CNS	No effect	Partial depletion of the proinflammatory monocyte population is neuroprotective in the myenteric plexus but not in the basal ganglia in a MPTP mouse model of Parkinson's disease.	Brain Behav Immun. 2015	PMID:25637482	Ineffective	Ineffective	Ineffective
Mouse	6-OHDA	6-OHDA	Toxic		CX3CR1-/-	GO:0002376: immune system process	GO:1900136: regulation of chemokine activity	protected dopaminergic neurons in the substantia nigra; linked to the absence of astroglial proliferation.	0	CX3CR1 Disruption Differentially Influences Dopaminergic Neuron Degeneration in Parkinsonian Mice Depending on the Neurotoxin and Route of Administration.	Neurotox Res. 2015	PMID:26403659	0	Improved	Improved
Mouse	MPTP (intranasal)	MPTP	Toxic		CX3CR1-/-	GO:0002376: immune system process	GO:1900136: regulation of chemokine activity	protected dopaminergic neurons in the substantia nigra; linked to the absence of astroglial proliferation.	0	CX3CR1 Disruption Differentially Influences Dopaminergic Neuron Degeneration in Parkinsonian Mice Depending on the Neurotoxin and Route of Administration.	Neurotox Res. 2015	PMID:26403659	0	Improved	Improved
Mouse	6-OHDA	6-OHDA	Toxic		RAG 1 -/-	GO:0002376: immune system process	GO:0030098: lymphocyte differentiation	Cell counts of tyrosine hydroxylase positive dopaminergic neurons of the substantia nigra in immune compromised mice were significantly reduced compared to wild-type mice. Wild type bone marrow reconstitution into RAG-1(-/-) recipients rescued the clinical deterioration as well as the neurodegeneration in RAG-1(-/-) deficient recipients ameliorated clinical symptoms and neurodegeneration after 6-…	immune-deficient mice moved significantly slower and less often than wild-type mice. Rotarod analysis displayed a shorter latency to fall in RAG-1(-/-) mice	Lymphocytes reduce nigrostriatal deficits in the 6-hydroxydopamine mouse model of Parkinson's disease.	J Neural Transm (Vienna). 2015	PMID:26290125	Worsened	Worsened	Worsened
Mouse	MPTP	MPTP	Toxic		Thalidomide	GO:0002376: immune system process		significant raise of the striatal contents of dopamine and simultaneous decrease of monoamine-oxidase-B (MAO-B).	Not reported	Neuroprotective effect of thalidomide on MPTP-induced toxicity.	Neurotoxicology. 2015	PMID:25724264	0	Improved	Improved
Mouse	α-Syn tg, D line mice	Wild-type	Wild-type	involves: C57BL/6 * DBA/2	TLR 2 activation	GO:0002376: immune system process	Toll-like Receptor 2	accumulation of α-synuclein aggregates in neurons as a result of inhibition of autophagic activity through regulation of the AKT/mTOR pathway	0	Antagonizing Neuronal Toll-like Receptor 2 Prevents Synucleinopathy by Activating Autophagy.	Cell Rep. 2015	PMID:26489461	0	Worsened	Worsened
Mouse	MPTP	MPTP	Toxic		Epoxide Hydrolase Deficiency or Inhibition	GO:0004301: epoxide hydrolase activity	GO:0004301: epoxide hydrolase activity	attenuated tyrosine hydroxylase (TH)-positive cell loss	Improved rotarod performance	Soluble Epoxide Hydrolase Deficiency or Inhibition Attenuates MPTP-Induced Parkinsonism.	Mol Neurobiol. 2015	PMID:25128026	Improved	Improved	Improved
Mouse	paraquat	paraquat	Toxic		Epoxide Hydrolase Deficiency or Inhibition	GO:0004301: epoxide hydrolase activity	GO:0004301: epoxide hydrolase activity	attenuated tyrosine hydroxylase (TH)-positive cell loss Improved rotarod performance		Soluble Epoxide Hydrolase Deficiency or Inhibition Attenuates MPTP-Induced Parkinsonism.	Mol Neurobiol. 2015	PMID:25128026	Improved	Improved	Improved
Mouse	transgenic mice overexpressing wildtype α-synuclein	Alpha-synuclein	Genetic		GBA1: intra-cerebral AAV-GBA1	GO:0004348: glucosylceramidase activity	Glucocerebrosidase	increased GCase activity and reduced the accumulation of α-synuclein in the substantia nigra and striatum	No	Glucocerebrosidase gene therapy prevents Î±-synucleinopathy of midbrain dopamine neurons.	Neurobiol Dis. 2015	PMID:26392287	0	Improved	Improved
Mouse	MPTP	MPTP	Toxic	C57Bl/6	miglustat	GO:0004348: glucosylceramidase activity	inhibition of glucosylceramide synthase	no change in complex I activity or cell respiration	partially protects mice against MPTP-induced toxicity	Glucocerebrosidase deficiency and mitochondrial impairment in experimental Parkinson disease.	J Neurol Sci. 2015	PMID:26104567	Improved	Ineffective	Improved
Mouse	conduritol-β-epoxide (CBE)	conduritol-β-epoxide (CBE)	Toxic		Glucocerebrosidase Inhibition	GO:0004348: glucosylceramidase activity	GO:0004348: glucosylceramidase activity	caused accumulation of insoluble α-synuclein aggregates in the substantia nigra, and altered levels of proteins involved in the autophagy lysosomal system. These neuropathological changes were paralleled by widespread neuroinflammation, upregulation of complement C1q, abnormalities in synaptic, axonal transport and cytoskeletal proteins, and neurodegeneration	0	Sustained Systemic Glucocerebrosidase Inhibition Induces Brain Î±-Synuclein Aggregation, Microglia and Complement C1q Activation in Mice.	Antioxid Redox Signal. 2015	PMID:26094487 | PMCID:PMC4544823	0	Worsened	Worsened
Mouse	MPTP	MPTP	Toxic		histone deacetylase inhibitor	GO:0004407: histone deacetylase activity	GO:1901726: negative regulation of histone deacetylase activity	prevented MPTP-induced loss of dopaminergic neurons in substantia nigra	0	A novel histone deacetylase 1 and 2 isoform-specific inhibitor alleviates experimental Parkinson's disease.	Neurobiol Aging. 2015	PMID:26545632	0	Improved	Improved
Mouse	MPTP	MPTP	Toxic	C57BL/6 N	calpeptin	GO:0004857: enzyme inhibitor activity	GO:0010859: calcium-dependent cysteine-type endopeptidase inhibitor activity	attenuated glial activation, T cell infiltration, nigral dopaminergic degeneration in SN, and neuronal death	ameliorated MPTP-induced altered gait parameters	Inhibition of Calpain Activation Protects MPTP-Induced Nigral and Spinal Cord Neurodegeneration, Reduces Inflammation, and Improves Gait Dynamics in Mice.	Mol Neurobiol. 2015	PMID:26108182	Improved	Improved	Improved
Mouse	Engrailed mutant	Engrailed mutant	Genetic	involves: 129S/SvEv * 129S2/SvPas * C57BL/6 * Swiss Webster	Zonisamide	GO:0005262: calcium channel activity	GO:0005262: calcium channel activity	Brain-derived neurotrophic factor content was increased; improved survival of nigrostriatal dopaminergic neurons	improved motor function	Zonisamide reduces nigrostriatal dopaminergic neurodegeneration in a mouse genetic model of Parkinson's disease.	J Neurochem. 2015	PMID:25857446	Improved	Improved	Improved
Mouse	α-synuclein-transgenic mice with the A30P mutation	Alpha-synuclein	Genetic	C57BL/6J	Activation of Mitochondrial Complex II-Dependent Respiration	GO:0005746: mitochondrial respiratory chain	GO:0034552: respiratory chain complex II assembly			Activation of Mitochondrial Complex II-Dependent Respiration Is Beneficial for Î±-Synucleinopathies.	Mol Neurobiol. 2015	PMID:26319560	Improved	Improved	Improved
Mouse	novel A30P model with three mitochondrial DNA polymorphisms in the ND3, COX3 and mtRNAArg genes	Mitochondrial	Genetic	C57BL/6J	Activation of Mitochondrial Complex II-Dependent Respiration	GO:0005746: mitochondrial respiratory chain	GO:0034552: respiratory chain complex II assembly	neuronal loss; exhibits higher amounts of high molecular weight species of α-synuclein. hypothesis states that high molecular weight species are protective and of minor importance for the pathogenesis of neurodegenerative disorders as compared to the extreme neurotoxic monomers and oligomers	improved motor performance,	Activation of Mitochondrial Complex II-Dependent Respiration Is Beneficial for Î±-Synucleinopathies.	Mol Neurobiol. 2015	PMID:26319560	Improved	1	Improved
Mouse	DJ-1 knockout	DJ-1 knockout	Genetic	B6.Cg-Park7tm1Shn/J	DJ-1 (TAT-DJ-1) cell-permeable recombinant form	GO:0006979:response to oxidative stress	GO:0061077: chaperone-mediated protein folding	attenuated dopaminergic system dysfunction	improved behavioral outcome	A DJ-1 Based Peptide Attenuates Dopaminergic Degeneration in Mice Models of Parkinson's Disease via Enhancing Nrf2.	PLoS One. 2015	PMID:26024237 | PMCID:PMC4449207	Improved	Improved	Improved
Mouse	6-OHDA	6-OHDA	Toxic	C57BL/6	DJ-1 (TAT-DJ-1) cell-permeable recombinant form	GO:0006979:response to oxidative stress	GO:0061077: chaperone-mediated protein folding	mitigates the neuronal damage	reduced 6-OHDA toxicity	The Parkinson's disease-related protein DJ-1 protects dopaminergic neurons in vivo and cultured cells from alpha-synuclein and 6-hydroxydopamine toxicity.	Neurodegener Dis. 2015	PMID:25500798	Improved	Improved	Improved
Mouse	6-OHDA	6-OHDA	Toxic		DJ-1 (TAT-DJ-1) cell-permeable recombinant form	GO:0006979:response to oxidative stress	GO:0061077: chaperone-mediated protein folding	attenuated dopaminergic system dysfunction	improved behavioral outcome	A DJ-1 Based Peptide Attenuates Dopaminergic Degeneration in Mice Models of Parkinson's Disease via Enhancing Nrf2.	PLoS One. 2015	PMID:26024237 | PMCID:PMC4449207	Improved	Improved	Improved
Mouse	MPTP	MPTP	Toxic	C57BL/6	Ferulic acid (FA)	GO:0006979:response to oxidative stress	GO:0006979:response to oxidative stress	reduced apoptosis and inflammation	Improved motor balance and coordination	Ferulic acid pretreatment mitigates MPTP-induced motor impairment and histopathological alterations in C57BL/6 mice.	Pharm Biol. 2015	PMID:25857436	Improved	Improved	Improved
Mouse	LPS	LPS	Biologic		Fyn(-/-)	GO:0007165: signal transduction	GO:0004713: protein tyrosine kinase activity	greater attenuation of neuroinflammatory responses	0	Fyn Kinase Regulates Microglial Neuroinflammatory Responses in Cell Culture and Animal Models of Parkinson's Disease.	J Neurosci. 2015	PMID:26157004 | PMCID:PMC4495236	0	Improved	Improved
Mouse	LPS	LPS	Biologic		PKCδ (-/-)	GO:0007165: signal transduction	GO:0004713: protein tyrosine kinase activity	greater attenuation of neuroinflammatory responses	0	Fyn Kinase Regulates Microglial Neuroinflammatory Responses in Cell Culture and Animal Models of Parkinson's Disease.	J Neurosci. 2015	PMID:26157004 | PMCID:PMC4495236	0	Improved	Improved
Mouse	LRRK2- mutant	LRRK2	Genetic	C57BL/6	14-3-3 proteins	GO:0007165: signal transduction	phosphorylation of serine/threonine 232 (S/T232)	worsened neurodegeneration;phosphorylation of serine/threonine 232 (S/T232)	No	Increased 14-3-3 phosphorylation observed in Parkinson's disease reduces neuroprotective potential of 14-3-3 proteins.	Neurobiol Dis. 2015	PMID:25862939 | PMCID:PMC4458424	Worsened	0	Worsened
Mouse	LRRK2-WT transgenic	LRRK2	Genetic	C57BL/6	14-3-3 proteins	GO:0007165: signal transduction	phosphorylation of serine/threonine 232 (S/T232)	worsened neurodegeneration;phosphorylation of serine/threonine 232 (S/T232)	No	Increased 14-3-3 phosphorylation observed in Parkinson's disease reduces neuroprotective potential of 14-3-3 proteins.	Neurobiol Dis. 2015	PMID:25862939 | PMCID:PMC4458424	Worsened	0	Worsened
Mouse	wild type α-Synuclein Transgenic Mice	Alpha-synuclein	Genetic	involves: C57BL/6 * DBA/2	Apoptosis signal-regulating kinase 1 (ASK1) deletion	GO:0007165: signal transduction	GO:0051403: stress-activated MAPK cascade	mitigates the neuronal damage and neuroinflammation induced by α-synuclei; does not impact the aggregation profile or phosphorylation state of α-synucleinn	improves performance of the animals on the rotarod	Apoptosis signal-regulating kinase 1 modulates the phenotype of Î±-synuclein transgenic mice.	Neurobiol Aging. 2015	PMID:25219466 | PMCID:PMC4268347	Improved	Improved	Improved
Mouse	wild type α-Synuclein Transgenic Mice	Alpha-synuclein	Genetic	involves: C57BL/6 * DBA/2	Apoptosis signal-regulating kinase 1 (ASK1) overexpresison	GO:0007165: signal transduction	GO:0051403: stress-activated MAPK cascade	activates ASK1	Not reported	Apoptosis signal-regulating kinase 1 modulates the phenotype of Î±-synuclein transgenic mice.	Neurobiol Aging. 2015	PMID:25219466 | PMCID:PMC4268347	0	Improved	Improved
Mouse	DAT knockout model	DAT knockout model	Genetic	B6.129P2-Slc6a3tm1Mca	genetic deletion of β-arrestin2	GO:0007165: signal transduction	GO:0002029: desensitization of G-protein coupled receptor protein signaling pathway	Not reported	limits the beneficial locomotor effects while markedly enhancing the dyskinesia-like effects of acute or chronic L-DOPA treatment.	Targeting Î²-arrestin2 in the treatment of L-DOPA-induced dyskinesia in Parkinson's disease.	Proc Natl Acad Sci U S A. 2015	PMID:25918399 | PMCID:PMC4434696	Worsened	0	Worsened
Mouse	En1(+/-) mice	En1(+/-) mice	Genetic	C57BL/6J	Wnt 1	GO:0007165: signal transduction	GO:0016055: Wnt signaling pathway	sustained and ectopic expression of Wnt1 in the SNc and VTA DA neurons of En1(+/Wnt1) mice also protected these genetically affected En1 heterozygote (En1(+/-)) neurons from their premature degeneration in the adult mouse VM. cascade that is up-regulated in the adult En1(+/Wnt1) VM, including the direct WNT1/β-catenin signaling targets Lef1, Lmx1a, Fgf20 and Dkk3, as well as the indirect targets …	No	A WNT1-regulated developmental gene cascade prevents dopaminergic neurodegeneration in adult En1(+/-) mice.	Neurobiol Dis. 2015	PMID:26049140	0	Improved	Improved
Mouse	MPTP	MPTP	Toxic		Fasudil	GO:0007165: signal transduction	GO:0072518: Rho-dependent protein serine/threonine kinase activity	suppression of inflammatory responses (IL-1β, TNF-α, NF-κB-p65 and TLR-2), and oxidative stress (iNOS and gp91Phox)	improved the motor function recovery	Multitarget intervention of Fasudil in the neuroprotection of dopaminergic neurons in MPTP-mouse model of Parkinson's disease.	J Neurol Sci. 2015	PMID:25908255	Improved	Improved	Improved
Mouse	MPTP	MPTP	Toxic		Fasudil	GO:0007165: signal transduction	GO:0072518: Rho-dependent protein serine/threonine kinase activity	suppression of inflammatory responses (IL-1β, TNF-α, NF-κB-p65 and TLR-2), and oxidative stress (iNOS and gp91Phox)	improved the motor function recovery	Multitarget intervention of Fasudil in the neuroprotection of dopaminergic neurons in MPTP-mouse model of Parkinson's disease.	J Neurol Sci. 2015	PMID:25908255	Improved	Improved	Improved
Mouse	MPTP	MPTP	Toxic	C57BL/6	Fasudil	GO:0007165: signal transduction	GO:0072518: Rho-dependent protein serine/threonine kinase activity	IL-1β, TNF-α, TLR2 and p-NF-κB and iNOS were lower	motor performance of mice was improved	Neuroprotective effect of fasudil on inflammation through PI3K/Akt and Wnt/Î²-catenin dependent pathways in a mice model of Parkinson's disease.	Int J Clin Exp Pathol. 2015	PMID:26045742 | PMCID:PMC4440051	Improved	Improved	Improved
Mouse	MPTP	MPTP	Toxic		1,25-dihydroxyvitamin D3	GO:0007165: signal transduction	GO:0008434: calcitriol receptor activity	neuroprotection	0	Biochemical protective effect of 1,25-dihydroxyvitamin D3 through autophagy induction in the MPTP mouse model of Parkinson's disease.	Neuroreport. 2015	PMID:26164453	0	Improved	Improved
Mouse	MPTP	MPTP	Toxic		14-3-3 inhibition	GO:0007165: signal transduction	GO:0071889: 14-3-3 protein binding	promoted dopaminergic cell loss in response to MPTP treatment	0	14-3-3 inhibition promotes dopaminergic neuron loss and 14-3-3Î¸ overexpression promotes recovery in the MPTP mouse model of Parkinson's disease.	Neuroscience. 2015	PMID:26314634 | PMCID:PMC4594956	0	Worsened	Worsened
Mouse	MPTP	MPTP	Toxic		14-3-3 overexpression	GO:0007165: signal transduction	GO:0071889: 14-3-3 protein binding	partial recovery in striatal DA metabolites at eight weeks after MPTP administration compared to controls	0	14-3-3 inhibition promotes dopaminergic neuron loss and 14-3-3Î¸ overexpression promotes recovery in the MPTP mouse model of Parkinson's disease.	Neuroscience. 2015	PMID:26314634 | PMCID:PMC4594956	0	Improved	Improved
Mouse	MPTP	MPTP	Toxic		c-Abl family kinase inhibitor	GO:0007165: signal transduction	GO:1990782: protein tyrosine kinase binding	reduced the loss of dopaminergic neurons . we identified p38α as a major substrate of c-Abl both in vitro and in vivo and c-Abl-mediated phosphorylation is critical for the dimerization of p38α. Furthermore, p38α inhibition mitigated the MPTP-induced loss of dopaminergic neurons.	ameliorated the locomotive defects induced by short-term MPTP treatment.	c-Abl-p38Î± signaling plays an important role in MPTP-induced neuronal death.	Cell Death Differ. 2015	PMID:26517532	Improved	Improved	Improved
Mouse	6-OHDA	6-OHDA	Toxic		Fyn(-/-)	GO:0007165: signal transduction	GO:0004713: protein tyrosine kinase activity	greater attenuation of neuroinflammatory responses	0	Fyn Kinase Regulates Microglial Neuroinflammatory Responses in Cell Culture and Animal Models of Parkinson's Disease.	J Neurosci. 2015	PMID:26157004 | PMCID:PMC4495236	0	Improved	Improved
Mouse	MPTP	MPTP	Toxic		Fyn(-/-)	GO:0007165: signal transduction	GO:0004713: protein tyrosine kinase activity	greater attenuation of neuroinflammatory responses	0	Fyn Kinase Regulates Microglial Neuroinflammatory Responses in Cell Culture and Animal Models of Parkinson's Disease.	J Neurosci. 2015	PMID:26157004 | PMCID:PMC4495236	0	Improved	Improved
Mouse	MPTP	MPTP	Toxic		neuregulin-1β1	GO:0007165: signal transduction	GO:0038131: neuregulin receptor activity	reduced the loss of nigral dopaminergic neurons; phosphorylates ErbB4 receptors	Not reported	Systemically administered neuregulin-1Î²1 rescues nigral dopaminergic neurons via the ErbB4 receptor tyrosine kinase in MPTP mouse models of Parkinson's disease.	J Neurochem. 2015	PMID:25581060	0	Improved	Improved
Mouse	MPTP	MPTP	Toxic		pituitary adenylate cyclase-activating polypeptide (PACAP)	GO:0007165: signal transduction	GO:0001634:pituitary adenylate cyclase-activating polypeptide receptor activity	restored tyrosine hydoxylase expression into the substantia nigra and modulated the inflammatory response	Not reported	Characterizations of a synthetic pituitary adenylate cyclase-activating polypeptide analog displaying potent neuroprotective activity and reduced inÂ vivo cardiovascular side effects in a Parkinson's disease model.	Neuropharmacology. 2015	PMID:26006268	0	Improved	Improved
Mouse	6-OHDA	6-OHDA	Toxic		PKCδ (-/-)	GO:0007165: signal transduction	GO:0004713: protein tyrosine kinase activity	greater attenuation of neuroinflammatory responses	0	Fyn Kinase Regulates Microglial Neuroinflammatory Responses in Cell Culture and Animal Models of Parkinson's Disease.	J Neurosci. 2015	PMID:26157004 | PMCID:PMC4495236	0	Improved	Improved
Mouse	MPTP	MPTP	Toxic		PKCδ (-/-)	GO:0007165: signal transduction	GO:0004713: protein tyrosine kinase activity	greater attenuation of neuroinflammatory responses	0	Fyn Kinase Regulates Microglial Neuroinflammatory Responses in Cell Culture and Animal Models of Parkinson's Disease.	J Neurosci. 2015	PMID:26157004 | PMCID:PMC4495236	0	Improved	Improved
Mouse	MPTP	MPTP	Toxic		Serum glucocorticoid kinase 1 (SGK1)	GO:0007165: signal transduction	GO:0004712:protein serine/threonine/tyrosine kinase activity	decrease reactive oxygen species generation, alleviate mitochondrial dysfunction, and rescue cell death in vitro and in vivo by inactivating mitogen-activated protein kinase kinase 4 (MKK4), JNK, and glycogen synthase kinase 3β (GSK3β) and thereby decreasing ER and oxidative stress		Serum- and Glucocorticoid-Inducible Kinase 1 Confers Protection in Cell-Based and in In Vivo Neurotoxin Models via the c-Jun N-Terminal Kinase Signaling Pathway.	Mol Cell Biol. 2015	PMID:25825522 | PMCID:PMC4420923	0	Improved	Improved
Mouse	MPTP	MPTP	Toxic		Serum glucocorticoid kinase 1 (SGK1)	GO:0007165: signal transduction	GO:0004712:protein serine/threonine/tyrosine kinase activity	decrease reactive oxygen species generation, alleviate mitochondrial dysfunction, and rescue cell death in vitro and in vivo by inactivating mitogen-activated protein kinase kinase 4 (MKK4), JNK, and glycogen synthase kinase 3β (GSK3β) and thereby decreasing ER and oxidative stress		Serum- and Glucocorticoid-Inducible Kinase 1 Confers Protection in Cell-Based and in In Vivo Neurotoxin Models via the c-Jun N-Terminal Kinase Signaling Pathway.	Mol Cell Biol. 2015	PMID:25825522 | PMCID:PMC4420923	0	Improved	Improved
Mouse	MPTP	MPTP	Toxic		Serum glucocorticoid kinase 1 (SGK1)	GO:0007165: signal transduction	GO:0004712:protein serine/threonine/tyrosine kinase activity	decrease reactive oxygen species generation, alleviate mitochondrial dysfunction, and rescue cell death in vitro and in vivo by inactivating mitogen-activated protein kinase kinase 4 (MKK4), JNK, and glycogen synthase kinase 3β (GSK3β) and thereby decreasing ER and oxidative stress		Serum- and Glucocorticoid-Inducible Kinase 1 Confers Protection in Cell-Based and in In Vivo Neurotoxin Models via the c-Jun N-Terminal Kinase Signaling Pathway.	Mol Cell Biol. 2015	PMID:25825522 | PMCID:PMC4420923	0	Improved	Improved
Mouse	MPTP	MPTP	Toxic		delta-tocotrienol	GO:0008202: steroid metabolic process	GO:0008210: estrogen metabolic process	nhibited the loss of dopaminergic neurons in the substantia nigra.	improved the performance of the PD mice in the wheel running activity, while tamoxifen inhibited this improved performance.	Estrogen receptor-mediated effect of Î´-tocotrienol prevents neurotoxicity and motor deficit in the MPTP mouse model of Parkinson's disease.	Neurosci Lett. 2015	PMID:26523792	Improved	Improved	Improved
Mouse	MBP-α-syn tg model	Alpha-synuclein	Genetic	involves: C57BL/6 * DBA/2	neurosin (kallikrein-6)	GO:0008236: serine-type peptidase activity	GO:0008236:serine-type peptidase activity	accumulation of neurosin-apoB in the CNS, reduced accumulation of α-syn in oligodendrocytes and astrocytes, improved myelin sheath formation in the corpus callosum	and behavioral improvements.	A brain-targeted, modified neurosin (kallikrein-6) reduces Î±-synuclein accumulation in a mouse model of multiple system atrophy.	Mol Neurodegener. 2015	PMID:26394760 | PMCID:PMC4580347	0	Improved	Improved
Mouse	LPS	LPS	Biologic		Caspase-8 -/- in myeloid cells	GO:0008303: caspase complex	GO:0008303: caspase complex	significant protection of the nigro-striatal dopaminergic system in the MPTP mouse model of PD.	0	Deletion of caspase-8 in mouse myeloid cells blocks microglia pro-inflammatory activation and confers protection in MPTP neurodegeneration model.	Aging (Albany NY). 2015	PMID:26405176 | PMCID:PMC4600625	0	Improved	Improved
Mouse	MPTP	MPTP	Toxic		Caspase-8 -/- in myeloid cells	GO:0008303: caspase complex	GO:0008303: caspase complex	significant protection of the nigro-striatal dopaminergic system in the MPTP mouse model of PD.	0	Deletion of caspase-8 in mouse myeloid cells blocks microglia pro-inflammatory activation and confers protection in MPTP neurodegeneration model.	Aging (Albany NY). 2015	PMID:26405176 | PMCID:PMC4600625	0	Improved	Improved
Mouse	Engrailed1 heterozygous mice	Engrailed1 heterozygous mice	Genetic	either: (involves: 129S1/Sv * 129X1/SvJ) or (involves: 129S1/Sv * 129X1/SvJ * C57BL/6J)	Engrailed 1 +/-	GO:0010467: gene expression	Engrailed	Engrailed homeoproteins are expressed in adult dopaminergic neurons of the substantia nigra. In Engrailed1 heterozygous mice, these neurons start dying at 6 weeks, are more sensitive to oxidative stress, and progressively develop traits similar to those observed following an acute and strong oxidative stress inflected to wild-type neurons.	0	Engrailed Homeoprotein Protects Mesencephalic Dopaminergic Neurons from Oxidative Stress.	Cell Rep. 2015	PMID:26411690	0	Worsened	Worsened
Mouse	Foxa1/2 mutant mice	Foxa1/2 mutant mice	Genetic	outbred MF1	FOXA1/2 -/-	GO:0010467: gene expression	FOXA1 and FOXA2	down-regulation of tyrosine hydroxylase, the rate-limiting enzyme of dopamine (DA) biosynthesis, specifically in dopaminergic neurons of the substantia nigra pars compacta (SNc). In addition, DA synthesis and striatal DA transmission were reduced after Foxa1/2 deletion. Furthermore, the burst-firing activity characteristic of SNc mDA neurons was drastically reduced in the absence of FOXA1/2	severe feeding deficit in adult Foxa1/2 mutant mice, independently of motor control, which could be rescued by L-DOPA treatment	Transcription factors FOXA1 and FOXA2 maintain dopaminergic neuronal properties and control feeding behavior in adult mice.	Proc Natl Acad Sci U S A. 2015	PMID:26283356 | PMCID:PMC4568236	Worsened	Worsened	Worsened
Mouse	MPTPp	MPTP	Toxic		1,1-bis(3'-indolyl)-1-(p-substitutedphenyl)methane (C-DIM)	GO:0010467: gene expression	GO:0044212: transcription regulatory region DNA binding	reduced loss of dopaminergic neurons, reduced astrogliosis, microgliosis, reduced expression of NF-κB	No	Novel para-phenyl substituted diindolylmethanes protect against MPTP neurotoxicity and suppress glial activation in a mouse model of Parkinson's disease.	Toxicol Sci. 2015	PMID:25406165 | PMCID:PMC4306720	0	Improved	Improved
Mouse	6-OHDA	6-OHDA	Toxic		Activin A	GO:0010467: gene expression	GO:0017002: activin-activated receptor activity	significant survival of both dopaminergic and total neuron numbers in the SNpc	Not reported	Activin A protects midbrain neurons in the 6-hydroxydopamine mouse model of Parkinson's disease.	PLoS One. 2015	PMID:25902062 | PMCID:PMC4406584	0	Improved	Improved
Mouse	6-OHDA	6-OHDA	Toxic	C57BL/6	dimethyl fumarate (DMF)	GO:0010467: gene expression	GO:0044212: transcription regulatory region DNA binding	reduced loss of dopaminergic neurons, reduced striatal oxidative stress and inflammation	Improved locomotor response	Dimethyl fumarate attenuates 6-OHDA-induced neurotoxicity in SH-SY5Y cells and in animal model of Parkinson's disease by enhancing Nrf2 activity.	Neuroscience. 2015	PMID:25449120	Improved	Improved	Improved
Mouse	6-OHDA	6-OHDA	Toxic	C57BL/6	dimethyl fumarate (DMF)	GO:0010467: gene expression	GO:0044212: transcription regulatory region DNA binding		Improved locomotor response	Dimethyl fumarate attenuates 6-OHDA-induced neurotoxicity in SH-SY5Y cells and in animal model of Parkinson's disease by enhancing Nrf2 activity.	Neuroscience. 2015	PMID:25449120	Improved	Improved	Improved
Mouse	6-OHDA	6-OHDA	Toxic		Engrailed 2 Injection	GO:0010467: gene expression	Engrailed	ollowing an acute oxidative stress, a single Engrailed2 injection restores all nuclear and nucleolar heterochromatin marks, decreases the number of DNA strand breaks, and protects dopaminergic neurons against apoptosis.	0	Engrailed Homeoprotein Protects Mesencephalic Dopaminergic Neurons from Oxidative Stress.	Cell Rep. 2015	PMID:26411690	0	Improved	Improved
Mouse	MPTP	MPTP	Toxic		NRSF neuronal deficient mice	GO:0010468: regulation of gene expression	GO:0010629: negative regulation of gene expression	protective functions of TSA were fully abolished in NRSF neuronal deficient mice	0	NRSF is an essential mediator for the neuroprotection of trichostatin A in the MPTP mouse model of Parkinson's disease.	Neuropharmacology. 2015	PMID:26188143	0	Ineffective	Ineffective
Mouse	MPTP	MPTP	Toxic		Trichostatin A	GO:0010468: regulation of gene expression	GO:0010629: negative regulation of gene expression	TSA pretreatment also upregulated the expression of TH and BDNF and protected the nigrostriatal dopaminergic pathway against MPTP-induced degeneration in wild type mice	0	NRSF is an essential mediator for the neuroprotection of trichostatin A in the MPTP mouse model of Parkinson's disease.	Neuropharmacology. 2015	PMID:26188143	0	Improved	Improved
Mouse	transgenic mice that overexpressed α-synuclein	Alpha-synuclein	Genetic	involves: 129X1/SvJ * C3H * C57BL/6	p62 Deficiency	GO:0010506: regulation of autophagy	GO:0016241: regulation of macroautophagy	p62 deficiency enhanced α-synuclein pathology with regard to the number of inclusions; neighbor of the brca1 gene (NBr1), which is functionally and structurally similar to p62, is increased in Tg mice without p62 compared with control Tg mice	No	p62 Deficiency Enhances Î±-Synuclein Pathology in Mice.	Brain Pathol. 2015	PMID:25412696	0	Worsened	Worsened
Mouse	overexpress α-synuclein with the A53T mutation	Alpha-synuclein	Genetic		Trehalose	GO:0010506: regulation of autophagy	GO:0010506: regulation of autophagy	increased levels of several chaperon molecules, such as HSP90 and SigmaR1, in the brains of LBD model mice; detergent-insoluble α-synuclein was suppressed in mice following oral administration of trehalose	0	Trehalose intake induces chaperone molecules along with autophagy in a mouse model of Lewy body disease.	Biochem Biophys Res Commun. 2015	PMID:26299928	0	Improved	Improved
Mouse	MPTP/p	MPTP	Toxic		Trehalose	GO:0010506: regulation of autophagy	GO:0010506: regulation of autophagy	trehalose treatment significantly attenuated the striatal decreases in DA, DOPAC, HVA and 5-HIAA.	The strongest MPTPp effect was hyperactivity as exhibited in the open field. This increased activity was apparent in both experiments and occurred at all time points post-treatment. Assessments of grip strength, water maze performance, olfaction, and exploratory behavior did not indicate MPTPp-related alterations; trehalose did not alleviate any of the MPTPp-induced behavioral alterations	Chronic MPTP treatment produces hyperactivity in male mice which is not alleviated by concurrent trehalose treatment.	Behav Brain Res. 2015	PMID:26111725	Ineffective	Improved	Ineffective
Mouse	wild type α-Synuclein Transgenic Mice	Alpha-synuclein	Genetic	involves: C57BL/6 * DBA/2	knockdown of endogenous VPS35	GO:0016192: vesicle-mediated transport	GO:0030904: retromer complex	more marked neuronal loss in the hippocampus of the α-syn tg mice	Not reported	Parkinson's disease genes VPS35 and EIF4G1 interact genetically and converge on Î±-synuclein.	Neuron. 2015	PMID:25533483 | PMCID:PMC4289081	0	Improved	Improved
Mouse	wild type α-Synuclein Transgenic Mice	Alpha-synuclein	Genetic	involves: C57BL/6 * DBA/2	pregulation of WT VPS35	GO:0016192: vesicle-mediated transport	GO:0030904: retromer complex	rescue the α-syn-induced neurodegeneration; reduced neuroinflammation	Not reported	Parkinson's disease genes VPS35 and EIF4G1 interact genetically and converge on Î±-synuclein.	Neuron. 2015	PMID:25533483 | PMCID:PMC4289081	0	Improved	Improved
Mouse	MPTP	MPTP	Toxic		Peroxiredoxin 6 (PRDX6) transgenic	GO:0016209: antioxidant activity	GO:0004602: glutathione peroxidase activity	higher loss of dopaminergic neurons and astrocyte activation; astrocytic activation followed by increased proinflammatory cytokines	higher behavioral impairment	PRDX6 Exacerbates Dopaminergic Neurodegeneration in a MPTP Mouse Model of Parkinson's Disease.	Mol Neurobiol. 2015	PMID:25193021	Worsened	Worsened	Worsened
Mouse	paraquat	paraquat	Toxic		Paraquat and 1-Methyl-4-Phenylpyridinium	GO:0016567: protein ubiquitination	GO:0031397:negative regulation of protein ubiquitination			Inhibition of Protein Ubiquitination by Paraquat and 1-Methyl-4-Phenylpyridinium Impairs Ubiquitin-Dependent Protein Degradation Pathways.	Mol Neurobiol. 2015	PMID:26409479	Improved	0	Improved
Mouse	MPTP	MPTP	Toxic		SIRT5 deficiency	GO:0019213: deacetylase activity	SIRT5	larger decrease, relative to control, in the expression level of manganese superoxide dismutase (SOD2)	exacerbates MPTP-induced motor deficits	Protective role of SIRT5 against motor deficit and dopaminergic degeneration in MPTP-induced mice model of Parkinson's disease.	Behav Brain Res. 2015	PMID:25541039	Improved	Improved	Improved
Mouse	MPTP	MPTP	Toxic		sirtuin-2 inhibitor AK7	GO:0019213: deacetylase activity	SIRT2	protects against dopaminergic neuron loss	Not reported	The sirtuin-2 inhibitor AK7 is neuroprotective in models of Parkinson's disease but not amyotrophic lateral sclerosis and cerebral ischemia.	PLoS One. 2015	PMID:25608039 | PMCID:PMC4301865	0	Improved	Improved
Mouse	A53T α-synuclein transgenic mice (TG)	Alpha-synuclein	Genetic	involves: C3H * C57BL/6	Rapamycin	GO:0031929: TOR signaling	GO:0072752: cellular response to rapamycin	did not alter A53T α-synuclein content. There was no effect of rapamycin treatment on midbrain or striatal monoamines or their metabolites. Proteins adducted to the lipid peroxidation product 4-hydroxynonenal were decreased in brain regions of both wild-type and TG mice treated with rapamycin. Reduced levels of the presynaptic marker synaptophysin were found in several brain regions of TG mice. R…	rapamycin improved performance on the forepaw stepping adjustment test, accelerating rotarod and pole test.	Rapamycin improves motor function, reduces 4-hydroxynonenal adducted protein in brain, and attenuates synaptic injury in a mouse model of synucleinopathy.	Pathobiol Aging Age Relat Dis. 2015	PMID:26306821 | PMCID:PMC4549373	Improved	Improved	Improved
Mouse	Parkin Q311X mice	Parkin	Genetic	involves: FVB	Rapamycin	GO:0031929: TOR signaling	GO:0072752: cellular response to rapamycin	restores PGC1α-TFEB signaling in a manner not requiring parkin activity and abrogates subsequent mitochondrial impairment and neuronal cell loss.	0	Mitochondrial Quality Control via the PGC1Î±-TFEB Signaling Pathway Is Compromised by Parkin Q311X Mutation But Independently Restored by Rapamycin.	J Neurosci. 2015	PMID:26377470 | PMCID:PMC4571606	0	Improved	Improved
Mouse	6-OHDA	6-OHDA	Toxic		pharmacological blockade of mTORC1	GO:0031929: TOR signaling	GO:0031931: TORC1 complex	Levodopa elevated nigral GABA and glutamate in controls but not in Rhes knockouts or rapamycin-treated mice	Rhes knockouts and rapamycin-treated mice developed less dyskinesia than controls, although only rapamycin-treated mice fully preserved rotarod performance on levodopa	Genetic deletion of Rhes or pharmacological blockade of mTORC1 prevent striato-nigral neurons activation in levodopa-induced dyskinesia.	Neurobiol Dis. 2015	PMID:26522958	Improved	Improved	Improved
Mouse	6-OHDA	6-OHDA	Toxic		Genetic deletion of Rhes	GO:0031929: TOR signaling	GO:0031931: TORC1 complex	Levodopa elevated nigral GABA and glutamate in controls but not in Rhes knockouts or rapamycin-treated mice	Rhes knockouts and rapamycin-treated mice developed less dyskinesia than controls, although only rapamycin-treated mice fully preserved rotarod performance on levodopa	Genetic deletion of Rhes or pharmacological blockade of mTORC1 prevent striato-nigral neurons activation in levodopa-induced dyskinesia.	Neurobiol Dis. 2015	PMID:26522958	Improved	Improved	Improved
Mouse	MPTP	MPTP	Toxic		Retinoic acid	GO:0032526: response to retinoic acid	retinoic acid receptor (RAR)	reduction of DA neuron loss; increase in the expression levels of the transcription factors Pitx3 and Nurr1	No	Retinoic acid-loaded polymeric nanoparticles induce neuroprotection in a mouse model for Parkinson's disease.	Front Aging Neurosci. 2015	PMID:25798108 | PMCID:PMC4351630	0	Improved	Improved
Mouse	MPTP	MPTP	Toxic		Progesterone	GO:0035258: steroid hormone receptor binding	GO:0033142: progesterone receptor binding	completely prevented the effect of MPTP toxicity on dopamine concentrations, on the increase in the 3-methoxytyramine/dopamine ratio, as well as on VMAT2-specific binding in the striatum and the substantia nigra	0	Neuroprotective Effect of Progesterone in MPTP-Treated Male Mice.	Neuroendocrinology. 2015	PMID:26227546	0	Improved	Improved
Mouse	MPTP	MPTP	Toxic		17β-estradiol	GO:0035258: steroid hormone receptor binding	GO:0030284: estrogen receptor activity	protective against the loss of dopamine myenteric neurons;inhibited enteric macrophage infiltration	0	GPER1-mediated immunomodulation and neuroprotection in the myenteric plexus of a mouse model of Parkinson's disease.	Neurobiol Dis. 2015	PMID:26051538	0	Improved	Improved
Mouse	MPTP	MPTP	Toxic		G protein-coupled estrogen receptor 1 (GPER1) agonist	GO:0035258: steroid hormone receptor binding	GO:0030284: estrogen receptor activity	protective against the loss of dopamine myenteric neurons;inhibited enteric macrophage infiltration	0	GPER1-mediated immunomodulation and neuroprotection in the myenteric plexus of a mouse model of Parkinson's disease.	Neurobiol Dis. 2015	PMID:26051538	0	Improved	Improved
Mouse	PGC-1α null mice	PGC-1α null mice	Genetic	nvolves: 129X1/SvJ * C57BL/6	Peroxisome proliferator-activated receptor gamma coactivator 1-alpha (PGC-1α)	GO:0035357: peroxisome proliferator activated receptor signaling pathway	GO:0035357: peroxisome proliferator activated receptor signaling pathway	abnormal mitochondria and fragmented endoplasmic reticulum		PGC-1α activity in nigral dopamine neurons determines vulnerability to Î±-synuclein.	Acta Neuropathol Commun. 2015	PMID:25853296 | PMCID:PMC4379693	0	Improved	Improved
Mouse	PGC-1α null mice	PGC-1α null mice	Genetic	nvolves: 129X1/SvJ * C57BL/6	Peroxisome proliferator-activated receptor gamma coactivator 1-alpha (PGC-1α)	GO:0035357: peroxisome proliferator activated receptor signaling pathway	GO:0035357: peroxisome proliferator activated receptor signaling pathway	abnormal mitochondria and fragmented endoplasmic reticulum		PGC-1α activity in nigral dopamine neurons determines vulnerability to Î±-synuclein.	Acta Neuropathol Commun. 2015	PMID:25853296 | PMCID:PMC4379693	0	Improved	Improved
Mouse	MPTP	MPTP	Toxic		palmitoylethanolamide with luteolin	GO:0035357: peroxisome proliferator activated receptor signaling pathway	GO:0042975:peroxisome proliferator activated receptor binding			The association of palmitoylethanolamide with luteolin decreases neuroinflammation and stimulates autophagy in Parkinson's disease model.	CNS Neurol Disord Drug Targets. 2015	PMID:26295827	Improved	0	Improved
Mouse	MPTP	MPTP	Toxic		peroxisome proliferator-activated receptor knockout	GO:0035357: peroxisome proliferator activated receptor signaling pathway	PPARD	loss of tyrosine hydroxylase (TH)-positive cell bodies	Not reported	The effect of neuronal conditional knock-out of peroxisome proliferator-activated receptors in the MPTP mouse model of Parkinson's disease.	Neuroscience. 2015	PMID:26028469	0	Improved	Improved
Mouse	MPTP	MPTP	Toxic		peroxisome proliferator-activated receptor knockout	GO:0035357: peroxisome proliferator activated receptor signaling pathway	PPARG	loss of tyrosine hydroxylase (TH)-positive cell bodies	Not reported	The effect of neuronal conditional knock-out of peroxisome proliferator-activated receptors in the MPTP mouse model of Parkinson's disease.	Neuroscience. 2015	PMID:26028469	0	Improved	Improved
Mouse	MPTP	MPTP	Toxic		PPARγ agonist (MDG548)	GO:0035357: peroxisome proliferator activated receptor signaling pathway	GO:0042975:peroxisome proliferator activated receptor binding	reduced reactive microglia and iNOS induction; prevented the MPTP-induced reduction in TH-positive cells	No	Neuroprotective and anti-inflammatory properties of a novel non-thiazolidinedione PPARÎ³ agonist in vitro and in MPTP-treated mice.	Neuroscience. 2015	PMID:25907448	0	Improved	Improved
Mouse	MPTP	MPTP	Toxic	C57BL/6	PPARγ agonist (MDG548)	GO:0035357: peroxisome proliferator activated receptor signaling pathway	GO:0035357: peroxisome proliferator activated receptor signaling pathway	prevented the MPTP-induced reduction in TH-positive cells in the substantia nigra compacta;reduced reactive microglia and iNOS induction in the SNc		Neuroprotective and anti-inflammatory properties of a novel non-thiazolidinedione PPARÎ³ agonist in vitro and in MPTP-treated mice.	Neuroscience. 2015	PMID:25907448	0	Improved	Improved
Mouse	MPTP	MPTP	Toxic		Rhodanine	GO:0035357: peroxisome proliferator activated receptor signaling pathway	GO:0035357: peroxisome proliferator activated receptor signaling pathway	improved the mitochondrial dysfunction; elevated the tyrosine hydroxylase (TH) positive cell numbers	improved the locomotor ability	Neuroprotective effects of 5-(4-hydroxy-3-dimethoxybenzylidene)-thiazolidinone in MPTP induced Parkinsonism model in mice.	Neuropharmacology. 2015	PMID:25680233	Improved	Improved	Improved
Mouse	MPTP	MPTP	Toxic		Exendin-4	GO:0042593: glucose homeostasis	GO:0044508: glucagon-like peptide 1 receptor activity	No improvement	No improvement	Neuroprotective effects of lixisenatide and liraglutide in the 1-methyl-4-phenyl-1,2,3,6-tetrahydropyridine mouse model of Parkinson's disease.	Neuroscience. 2015	PMID:26141845	Ineffective	Ineffective	Ineffective
Mouse	MPTP	MPTP	Toxic		liraglutide	GO:0042593: glucose homeostasis	GO:0044508: glucagon-like peptide 1 receptor activity	reduction of the pro-apoptotic signaling molecule BAX and an increase in the anti-apoptotic signaling molecule B-cell lymphoma-2	prevented the MPTP-induced motor impairment	Neuroprotective effects of lixisenatide and liraglutide in the 1-methyl-4-phenyl-1,2,3,6-tetrahydropyridine mouse model of Parkinson's disease.	Neuroscience. 2015	PMID:26141845	Improved	Improved	Improved
Mouse	MPTP	MPTP	Toxic		(Val8)GLP-1-glu-PAL	GO:0042593: glucose homeostasis	GO:0044508: glucagon-like peptide 1 receptor activity	prevented reduction in tyrosine hydroxylase levels (dopamine synthesis) in the substantia nigra, a reduction of activated caspase 3 levels, of TUNEL positive cell numbers, of the pro-apoptotic signaling molecule BAX and an increase in the growth signaling molecule Bcl-2	preventing the MPTP-induced motor impairment	Neuroprotective effects of (Val8)GLP-1-Glu-PAL in the MPTP Parkinson's disease mouse model.	Behav Brain Res. 2015	PMID:26187689	Improved	Improved	Improved
Mouse	MPTP	MPTP	Toxic		GIP analogue, D-Ala2-GIP-glu-PAL	GO:0042593: glucose homeostasis	GO:0038192:gastric inhibitory peptide signaling pathway	D-Ala2-GIP-glu-PAL treatment also restored tyrosine hydroxylase (TH) positive dopaminergic neuron numbers in the substantia nigra and TH levels in the striatum. D-Ala2-GIP-glu-PAL also reduced the chronic inflammation response as seen in astrocyte and microglia activation in the substantia nigra pars compacta (SNpc). D-Ala2-GIP-glu-PAL reversed the reduction of synapse numbers (synaptophysin leve…	improved the locomotor and exploratory activity of mice, and improved bradykinesia and movement balance of mice.	Neuroprotective effects of a GIP analogue in the MPTP Parkinson's disease mouse model.	Neuropharmacology. 2015	PMID:26453962	Improved	Improved	Improved
Mouse	MPTP	MPTP	Toxic		GLP-1/GIP dual-agonist	GO:0042593: glucose homeostasis	GO:0044508: glucagon-like peptide 1 receptor activity	The number of tyrosine hydroxylase (TH) positive neurons in the substantia nigra (SN) was reduced by MPTP and increased by DA-JC1. The ratio of anti-inflammatory Bcl-2 to pro-inflammatory BAX as well as the activation of the growth factor kinase Akt was reduced by MPTP and reversed by DA-JC1. The PI3k inhibitor had only limited effect on the DA-JC1 drug effect. Importantly, levels of the neuropro…	reduced or reversed most of the MPTP induced motor impairments in the rotarod and in a muscle strength test.	A novel dual GLP-1 and GIP receptor agonist is neuroprotective in the MPTP mouse model of Parkinson's disease by increasing expression of BNDF.	Brain Res. 2015	PMID:26453833	Improved	Improved	Improved
Mouse	MPTP	MPTP	Toxic		lixisenatide	GO:0042593: glucose homeostasis	GO:0044508: glucagon-like peptide 1 receptor activity	reduction of the pro-apoptotic signaling molecule BAX and an increase in the anti-apoptotic signaling molecule B-cell lymphoma-2	prevented the MPTP-induced motor impairment	Neuroprotective effects of lixisenatide and liraglutide in the 1-methyl-4-phenyl-1,2,3,6-tetrahydropyridine mouse model of Parkinson's disease.	Neuroscience. 2015	PMID:26141845	Improved	Improved	Improved
Mouse	MPTP	MPTP	Toxic		oxyntomodulin analogue	GO:0042593: glucose homeostasis	GO:0070091:glucagon secretion	reduced the MPTP-induced reduction in Tyrosine Hydroxylase (TH) levels (dopamine synthesis) in the substantia nigra and basal ganglia, the reduction of the synaptic marker synapstophysin, the inactivation of the growth factor kinase Akt/PKB and of the anti-apoptotic signaling molecule Bcl-2, and the increase of levels of the pro-inflammatory cytokine TNF-α	prevented or reversed the MPTP- induced motor impairment (Rotarod, spontaneous locomotion, swim activity, muscle strength test),	Neuroprotective effects of an oxyntomodulin analogue in the MPTP mouse model of Parkinson's disease.	Eur J Pharmacol. 2015	PMID:26302060	Improved	Improved	Improved
Mouse	6-OHDA	6-OHDA	Toxic		β-arrestin2 overexpression	GO:0043393: regulation of protein binding	GO:0002029: desensitization of G-protein coupled receptor protein signaling pathway	Not reported	reduced dyskinesias while maintaining the therapeutic effect of L-DOPA	Targeting Î²-arrestin2 in the treatment of L-DOPA-induced dyskinesia in Parkinson's disease.	Proc Natl Acad Sci U S A. 2015	PMID:25918399 | PMCID:PMC4434696	Improved	0	Improved
Mouse	MPTP	MPTP	Toxic		(AAV)-mediated BAG1 gene transfer	GO:0043523: regulation of neuron apoptotic process	BAG1	ameliorates neuronal demise	Not reported	BAG1 is neuroprotective in in vivo and in vitro models of Parkinson's disease.	J Mol Neurosci. 2015	PMID:25106480	0	Improved	Improved
Mouse	MPTP	MPTP	Toxic		Bee Venom Phospholipase A2	GO:0046649: lymphocyte activation	GO:0045066: regulatory T cell differentiation	microglial deactivation and reduction of CD4(+) T cell infiltration. Interestingly, bvPLA2 had no effect on mice depleted of Tregs by injecting anti-CD25 Ab. This finding indicated that Treg-mediated modulation of peripheral immune tolerance is strongly involved in the neuroprotective effects of bvPLA2. Furthermore, our results showed that bvPLA2 directly bound to CD206 on dendritic cells and con…	0	Bee Venom Phospholipase A2, a Novel Foxp3+ Regulatory T Cell Inducer, Protects Dopaminergic Neurons by Modulating Neuroinflammatory Responses in a Mouse Model of Parkinson's Disease.	J Immunol. 2015	PMID:26453752	0	Improved	Improved
Mouse	tau KO mice	Tau	Genetic	involves: 129X1/SvJ * C57BL/6	Clioquinol	GO:0046872: metal ion binding	GO:0055072: iron ion homeostasis	ncreased nigral tyrosine hydroxylase phosphorylation; raised BDNF levels in the hippocampus	reversed the motor deficits.	Clioquinol rescues Parkinsonism and dementia phenotypes of the tau knockout mouse.	Neurobiol Dis. 2015	PMID:25796563	Improved	Improved	Improved
Mouse	Alpha-Synuclein hA53T Transgenic Mice	Alpha-synuclein	Genetic	involves: C3H * C57BL/6	Clioquinol	GO:0046872: metal ion binding	GO:0055072: iron ion homeostasis	prevents an iron-synuclein interaction, the formation of urea-soluble α-syn aggregates, α-syn-related substantia nigra pars compacta cell loss, reduction in dendritic spine density of hippocampal and caudate putamen medium spiny neurons,	prevents the decline in motor and cognitive function	Clioquinol Improves Cognitive, Motor Function, and Microanatomy of the Alpha-Synuclein hA53T Transgenic Mice.	ACS Chem Neurosci. 2015	PMID:26481462	Improved	Improved	Improved
Mouse	MPTP	MPTP	Toxic	C57Bl/6 male	5-((methylamino)methyl)-8-hydroxyquinoline	GO:0046872: metal ion binding	Mitochondrial Iron chelator	protected substantia nigra pars compacta neurons against oxidative damage	0	The novel mitochondrial iron chelator 5-((methylamino)methyl)-8-hydroxyquinoline protects against mitochondrial-induced oxidative damage and neuronal death.	Biochem Biophys Res Commun. 2015	PMID:26051278	0	Improved	Improved
Mouse	MPTP	MPTP	Toxic		Ceruloplasmin -/-	GO:0046872: metal ion binding	GO:0005507: copper ion binding	exacerbate both the observed apoptosis of TH-positive neurons ; exacerbates the oxidative stress levels, promoting apoptosis through the Bcl-2/Bax pathway and the activated caspase-3 pathway	exacerbate behavioral symptoms of the MPTP-treated mice.	Brain iron accumulation exacerbates the pathogenesis of MPTP-induced Parkinson's disease.	Neuroscience. 2015	PMID:25301748	Worsened	Worsened	Worsened
Mouse	MPTP	MPTP	Toxic		deferoxamine (DFO)	GO:0046872: metal ion binding	GO:0055072: iron ion homeostasis	alleviated neuronal loss in ceruloplasmin mice treated with MPTP	Not reported	Brain iron accumulation exacerbates the pathogenesis of MPTP-induced Parkinson's disease.	Neuroscience. 2015	PMID:25301748	0	Improved	Improved
Mouse	MPTP	MPTP	Toxic		Ferric ammonium citrate (FAC)	GO:0046872: metal ion binding	GO:0055072: iron ion homeostasis	exacerbate both the observed apoptosis of TH-positive neurons ; exacerbates the oxidative stress levels, promoting apoptosis through the Bcl-2/Bax pathway and the activated caspase-3 pathway	exacerbate behavioral symptoms of the MPTP-treated mice.	Brain iron accumulation exacerbates the pathogenesis of MPTP-induced Parkinson's disease.	Neuroscience. 2015	PMID:25301748	Worsened	Worsened	Worsened
Mouse	MPTP	MPTP	Toxic		VAR10303 (VAR)	GO:0046872: metal ion binding	GO:0015688:iron chelate transport	attenuated the loss of striatal dopamine levels	No	Neuroprotective and neurorestorative activities of a novel iron chelator-brain selective monoamine oxidase-A/monoamine oxidase-B inhibitor in animal models of Parkinson's disease and aging.	Neurobiol Aging. 2015	PMID:25499799	0	Improved	Improved
Mouse	MPTP	MPTP	Toxic		Peroxiredoxin 6 (PRDX6) transgenic	GO:0047499: calcium-independent phospholipase A2 activity	Peroxiredoxin 6 (PRDX6)	higher loss of dopaminergic neurons and astrocyte activation; astrocytic activation followed by increased proinflammatory cytokines	higher behavioral impairment	PRDX6 Exacerbates Dopaminergic Neurodegeneration in a MPTP Mouse Model of Parkinson's Disease.	Mol Neurobiol. 2015	PMID:25193021	Worsened	Worsened	Worsened
Mouse	aged α-syn transgenic mice	Alpha-synuclein	Genetic	C57BL/6	Neural Stem Cells - striatal transplant	GO:0048863: stem cell differentiation	CL:0000047:neuronal stem cell	associated with NSC expression of brain-derived neurotrophic factor (BDNF), which restores depleted levels and modulates dopaminergic and glutamatergic systems. Most importantly, transplantation of BDNF-depleted NSCs fails to improve behavior, whereas AAV-mediated BDNF delivery mimics the benefits of NSC transplantation, supporting a critical role for this neurotrophin in functional improvement	striatal transplantation of NSCs into aged α-syn transgenic mice improves performance in multiple cognitive and motor domains	Neural Stem Cells Rescue Cognitive and Motor Dysfunction in a Transgenic Model of Dementia with Lewy Bodies through a BDNF-Dependent Mechanism.	Stem Cell Reports. 2015	PMID:26489892	Improved	Improved	Improved
Mouse	aged α-syn transgenic mice	Alpha-synuclein	Genetic	C57BL/6	Neural Stem Cells - striatal transplant	GO:0048863: stem cell differentiation	GO:0031547: brain-derived neurotrophic factor receptor signaling pathway	associated with NSC expression of brain-derived neurotrophic factor (BDNF), which restores depleted levels and modulates dopaminergic and glutamatergic systems. Most importantly, transplantation of BDNF-depleted NSCs fails to improve behavior, whereas AAV-mediated BDNF delivery mimics the benefits of NSC transplantation, supporting a critical role for this neurotrophin in functional improvement	striatal transplantation of NSCs into aged α-syn transgenic mice improves performance in multiple cognitive and motor domains	Neural Stem Cells Rescue Cognitive and Motor Dysfunction in a Transgenic Model of Dementia with Lewy Bodies through a BDNF-Dependent Mechanism.	Stem Cell Reports. 2015	PMID:26489892	Improved	Improved	Improved
Mouse	6-OHDA	6-OHDA	Toxic		Chondroitinase	GO:0048863: stem cell differentiation	GO:0048863: stem cell differentiation	Acute delivery of ChABC, into the medial forebrain bundle, degraded CSPGs along the nigrostriatal pathway. Simultaneous homotopic transplantation of dopaminergic progenitors, into the ventral midbrain of ChABC treated PD mice, had no effect on graft survival but resulted in enhanced axonal growth along the nigrostriatal pathway and reinnervation of the striatum, compared to control grafted mice.	0	Chondroitinase improves midbrain pathway reconstruction by transplanted dopamine progenitors in Parkinsonian mice.	Mol Cell Neurosci. 2015	PMID:26463051	0	Improved	Improved
Mouse	MPTP	MPTP	Toxic		Tanshinone IIA	GO:0055088:lipid homeostasis	GO:0016298:lipase activity	prevented degeneration of nigrostriatal DA neurons, suppression of microglial activation and reduced expression of NADPH oxidase and iNOS	No	Tanshinone IIA prevents the loss of nigrostriatal dopaminergic neurons by inhibiting NADPH oxidase and iNOS in the MPTP model of Parkinson's disease.	J Neurol Sci. 2015	PMID:25491263	0	Improved	Improved
Mouse	MPTP	MPTP	Toxic		Tanshinone IIA	GO:0055088:lipid homeostasis	GO:0016298:lipase activity	prevented degeneration of nigrostriatal DA neurons, suppression of microglial activation and reduced expression of NADPH oxidase and iNOS	No	Tanshinone IIA prevents the loss of nigrostriatal dopaminergic neurons by inhibiting NADPH oxidase and iNOS in the MPTP model of Parkinson's disease.	J Neurol Sci. 2015	PMID:25491263	0	Improved	Improved
Mouse	intracranial lipopolysaccharide (LPS)	LPS	Biologic		diphenyleneiodonium	GO:0055114: oxidation-reduction process	GO:0016175:superoxide-generating NADPH oxidase activity	inhibition of microglial activation, a reduction in the expression of proinflammatory factors and an attenuation of α-synuclein aggregation	restored motor function	Post-treatment with an ultra-low dose of NADPH oxidase inhibitor diphenyleneiodonium attenuates disease progression in multiple Parkinson's disease models.	Brain. 2015	PMID:25716193 | PMCID:PMC4407187	Improved	Improved	Improved
Mouse	rotenone	Rotenone	Pharmacologic	C57BL/6	Alda-1	GO:0055114: oxidation-reduction process	GO:0004029:aldehyde dehydrogenase (NAD) activity	reduced death of dopaminergic neurons, decreasing ROS accumulation, reversal of mitochondrial membrane potential depolarization, and inhibition of activation of proteins related to mitochondrial apoptotic pathway	No	Neuroprotective effects of aldehyde dehydrogenase 2 activation in rotenone-induced cellular and animal models of parkinsonism.	Exp Neurol. 2015	PMID:25263579 | PMCID:PMC4415848	0	Improved	Improved
Mouse	rotenone	Rotenone	Pharmacologic	C57BL/6	ALDH2	GO:0055114: oxidation-reduction process	GO:0004029:aldehyde dehydrogenase (NAD) activity	reduced death of dopaminergic neurons, decreasing ROS accumulation, reversal of mitochondrial membrane potential depolarization, and inhibition of activation of proteins related to mitochondrial apoptotic pathway	No	Neuroprotective effects of aldehyde dehydrogenase 2 activation in rotenone-induced cellular and animal models of parkinsonism.	Exp Neurol. 2015	PMID:25263579 | PMCID:PMC4415848	0	Improved	Improved
Mouse	MPTP	MPTP	Toxic		Finasteride	GO:0055114: oxidation-reduction process	GO:0047751: cholestenone 5-alpha-reductase activity	increased plasma T levels while DHT levels remained low; Finasteride had no protective effect on striatal DA contents	Not reported	The 5alpha-reductase inhibitor Dutasteride but not Finasteride protects dopamine neurons in the MPTP mouse model of Parkinson's disease.	Neuropharmacology. 2015	PMID:26006269	0	Ineffective	Ineffective
Mouse	MPTP	MPTP	Toxic	C57BL/6	Alda-1	GO:0055114: oxidation-reduction process	GO:0004029:aldehyde dehydrogenase (NAD) activity	reduced death of dopaminergic neurons, decreasing ROS accumulation, reversal of mitochondrial membrane potential depolarization, and inhibition of activation of proteins related to mitochondrial apoptotic pathway	No	Neuroprotective effects of aldehyde dehydrogenase 2 activation in rotenone-induced cellular and animal models of parkinsonism.	Exp Neurol. 2015	PMID:25263579 | PMCID:PMC4415848	0	Improved	Improved
Mouse	MPTP	MPTP	Toxic		diphenyleneiodonium	GO:0055114: oxidation-reduction process	GO:0016175:superoxide-generating NADPH oxidase activity	inhibition of microglial activation, a reduction in the expression of proinflammatory factors and an attenuation of α-synuclein aggregation	restored motor function	Post-treatment with an ultra-low dose of NADPH oxidase inhibitor diphenyleneiodonium attenuates disease progression in multiple Parkinson's disease models.	Brain. 2015	PMID:25716193 | PMCID:PMC4407187	Improved	Improved	Improved
Mouse	MPTP	MPTP	Toxic		Dutasteride	GO:0055114: oxidation-reduction process	GO:0047751: cholestenone 5-alpha-reductase activity	increased plasma T levels while DHT levels remained low; higher striatal DA and metabolites (DOPAC and HVA)	Not reported	The 5alpha-reductase inhibitor Dutasteride but not Finasteride protects dopamine neurons in the MPTP mouse model of Parkinson's disease.	Neuropharmacology. 2015	PMID:26006269	0	Improved	Improved
Mouse	MPTP	MPTP	Toxic		KMS04014	GO:0055114: oxidation-reduction process	GO:0003955: NAD(P)H dehydrogenase (quinone) activity	attenuated the loss of tyrosine hydroxylase-immunopositive DAergic neuronsinduces NQO1 gene expression and protects DAergic neuronal cells	Not reported	Induction of NQO1 and Neuroprotection by a Novel Compound KMS04014 in Parkinson's Disease Models.	J Mol Neurosci. 2015	PMID:25702135	0	Improved	Improved
Mouse	MPTP	MPTP	Toxic	male C57/BL6, 8–9 weeks old	deoxygedunin	GO:0070848: response to growth factor	GO:0005167: neurotrophin TRK receptor binding	pretreatment reduced dopaminergic neurons loss in SN, associated with the activation of TrkB receptors and its two major signaling cascades involving mitogen-activated protein kinase (MAPK) and phosphatidylinositol 3-kinase (PI3K).	pretreatment improved PD models' behavioral performance	Small molecule TrkB agonist deoxygedunin protects nigrostriatal dopaminergic neurons from 6-OHDA and MPTP induced neurotoxicity in rodents.	Neuropharmacology. 2015	PMID:26282118	Improved	Improved	Improved
Mouse	MPTP	MPTP	Toxic		deoxygedunin	GO:0070848: response to growth factor	GO:0005167: neurotrophin TRK receptor binding	ameliorated dopaminergic neuronal loss	improved PD models' behavioral performance	Small molecule TrkB agonist deoxygedunin protects nigrostriatal dopaminergic neurons from 6-OHDA and MPTP induced neurotoxicity in rodents.	Neuropharmacology. 2015	PMID:26282118	Improved	Improved	Improved
Mouse	MPTP	MPTP	Toxic		plasma rich in growth factors (PRGF-Endoret)	GO:0070848: response to growth factor	GO:0006954: inflammatory response	diminished inflammatory responses; reduction in nuclear transcription factor-κB (NF-κB) activation, and nitric oxide (NO), cyclooxygenase-2 (COX-2), and tumor necrosis factor-alpha (TNF-α) expression	improved motor performance	Intranasal PRGF-Endoret enhances neuronal survival and attenuates NF-ÎºB-dependent inflammation process in a mouse model of Parkinson's disease.	J Control Release. 2015	PMID:25702964	Improved	Improved	Improved
Mouse	6-OHDA	6-OHDA	Toxic		Cystamine/cysteamine	GO:0080145: cysteine homeostasis	GO:0080145:cysteine homeostasis	cystamine has neurorestorative properties 5weeks post-lesion as seen on the number of nigral dopaminergic neurons; nduced neurite arborization of the remaining dopaminergic cells which was further confirmed in ex vivo dopaminergic explants derived from Pitx3-GFP mice	0	Cystamine/cysteamine rescues the dopaminergic system and shows neurorestorative properties in an animal model of Parkinson's disease.	Neurobiol Dis. 2015	PMID:26232588	0	Improved	Improved
Mouse	MPTP	MPTP	Toxic		Melatonin	GO:1904408 : melatonin binding	GO:0008502: melatonin receptor activity	attenuated MPTP-induced loss in striatal TH fibers	co-administration of melatonin with L-DOPA attenuated akinesia or catalepsy	Melatonin enhances L-DOPA therapeutic effects, helps to reduce its dose, and protects dopaminergic neurons in 1-methyl-4-phenyl-1,2,3,6-tetrahydropyridine-induced parkinsonism in mice.	J Pineal Res. 2015	PMID:25626558	Improved	Improved	Improved
Mouse	MPTP	MPTP	Toxic		Melatonin	GO:1904408 : melatonin binding	GO:0008502: melatonin receptor activity	melatonin or knockdown of CDK5 reduced MPTP-induced SNCA/α-synuclein aggregation in mice	melatonin or knockdown of CDK5 counteracted the PD phenotype in mice induced by MPTP	Melatonin attenuates MPTP-induced neurotoxicity via preventing CDK5-mediated autophagy and SNCA/Î±-synuclein aggregation.	Autophagy. 2015	PMID:26292069	Improved	Improved	Improved
Mouse	MPTP	MPTP	Toxic		MMP-9 knock-out mice	GO:1904464: regulation of matrix metallopeptidase secretion	GO:1904464: regulation of matrix metallopeptidase secretion	decrease in both glia activation and loss of DA neurons and fibers	Not reported	Metalloproteinase-9 contributes to inflammatory glia activation and nigro-striatal pathway degeneration in both mouse and monkey models of 1-methyl-4-phenyl-1,2,3,6-tetrahydropyridine (MPTP)-induced Parkinsonism.	Brain Struct Funct. 2015	PMID:24558048	0	Improved	Improved
Mouse	MPTP	MPTP	Toxic		Resveratrol	GO:1904639: cellular response to resveratrol	Phytochemical	lower expression levels of miR-214 and higher mRNA and protein expression of α-synuclein, which were reversed by Resveratrol administration. MiR-214 mimic down-regulated expression of α-synuclein and its 3'-UTR activity, while the levels were up-regulated by miR-214 inhibitor. In addition, the cell viability, elevated by Resveratrol, was also decreased by miR-214 inhibitor or overexpressed α-synu…	0	MicroRNA-214 participates in the neuroprotective effect of Resveratrol via inhibiting alpha-synuclein expression in MPTP-induced Parkinson's disease mouse.	Biomed Pharmacother. 2015	PMID:26349993	0	Improved	Improved
Mouse	MPTP-intranasal	MPTP	Toxic	C57BL/6	Resveratrol	GO:1904639: cellular response to resveratrol	GO:1904639: cellular response to resveratrol	reduced striatal oxidative stress and reduced the expression of tyrosine hydroxylase in striatum	neuroprotection against MPTP-induced impairments on olfactory discrimination and social recognition memory	Improved neuroprotective effects of resveratrol-loaded polysorbate 80-coated poly(lactide) nanoparticles in MPTP-induced Parkinsonism.	Nanomedicine (Lond). 2015	PMID:25929569	Improved	Improved	Improved
Mouse	wild type α-Synuclein Transgenic Mice (Syn-GFP mouse line)	Alpha-synuclein	Genetic	involves B16/DBAF1 and BDF1	curcumin	Phytochemical	Phytochemical	increase in phosphorylated forms of α-synuclein at cortical presynaptic terminals; no direct effect on α-synuclein aggregation	improved gait impairments	Curcumin Treatment Improves Motor Behavior in Î±-Synuclein Transgenic Mice.	PLoS One. 2015	PMID:26035833 | PMCID:PMC4452784	Improved	Improved	Improved
Mouse	MPTP	MPTP	Toxic		Lutein	Phytochemical	Phytochemical	ameliorated MPTP induced mitochondrial dysfunction, oxidative stress; inhibiting the activation of pro-apoptotic markers (Bax, caspases-3, 8 and 9) and enhancing anti-apoptotic marker (Bcl-2) expressions	reduced motor abnormalities	Lutein protects dopaminergic neurons against MPTP-induced apoptotic death and motor dysfunction by ameliorating mitochondrial disruption and oxidative stress.	Nutr Neurosci. 2015	PMID:25730317	Improved	Improved	Improved
Mouse	MPTP	MPTP	Toxic		Lutein	Phytochemical	Phytochemical	ameliorated MPTP induced mitochondrial dysfunction, oxidative stress; inhibiting the activation of pro-apoptotic markers (Bax, caspases-3, 8 and 9) and enhancing anti-apoptotic marker (Bcl-2) expressions	reduced motor abnormalities	Lutein protects dopaminergic neurons against MPTP-induced apoptotic death and motor dysfunction by ameliorating mitochondrial disruption and oxidative stress.	Nutr Neurosci. 2015	PMID:25730317	Improved	Improved	Improved
Mouse	MPTP	MPTP	Toxic		Lycopene	Phytochemical	Phytochemical	attenuated MPTP-induced oxidative stress	attenuated motor abnormalities	Neuroprotective effect of lycopene against MPTP induced experimental Parkinson's disease in mice.	Neurosci Lett. 2015	PMID:25980996	Improved	Improved	Improved
Mouse	MPTP	MPTP	Toxic		2,3,5,4'-tetrahydroxystilbene-2-O-Î²-d-glucoside	Phytochemical	Phytochemical			Protective effects of 2,3,5,4'-tetrahydroxystilbene-2-O-Î²-d-glucoside in the MPTP-induced mouse model of Parkinson's disease: Involvement of reactive oxygen species-mediated JNK, P38 and mitochondrial pathways.	Eur J Pharmacol. 2015	PMID:26477638	Improved	Improved	Improved
Mouse	MPTP	MPTP	Toxic		3-O-demethylswertipunicoside (3-ODS)	Phytochemical	Phytochemical	scavenging hydroxyl radical, superoxide anion and 1, 1-diphenyl-2-picrylhydrazyl (DPPH) radical; increased the spine density in hippocampal CA1 neurons	improved motor coordination	Neuroprotective effects of 3-O-demethylswertipunicoside against MPTP-induced Parkinson's disease in vivo and its antioxidant properties in vitro.	Brain Res. 2015	PMID:26210618	Improved	Improved	Improved
Mouse	MPTP	MPTP	Toxic		alpha-Asarone	Phytochemical	Phytochemical	suppressed microglial activation	attenuated PD-like behavioral impairments	alpha-Asarone attenuates microglia-mediated neuroinflammation by inhibiting NF kappa B activation and mitigates MPTP-induced behavioral deficits in a mouse model of Parkinson's disease.	Neuropharmacology. 2015	PMID:25983275	Improved	Improved	Improved
Mouse	MPTP	MPTP	Toxic		baicalein	Phytochemical	Phytochemical	regulation of genes such as LIMK1, SNCA and GLRA1	improves the abnormal behaviors	Ameliorative effects of baicalein in MPTP-induced mouse model of Parkinson's disease: A microarray study.	Pharmacol Biochem Behav. 2015	PMID:25895692	Improved	Improved	Improved
Mouse	trimethyltin (TMT)	trimethyltin (TMT)	Toxic	ICR	Cheonggukjang (CGK)	Phytochemical	Phytochemical	increase in nerve growth factor (NGF) concentration, activation of the NGF receptor signaling pathway including the TrkA high affinity receptor and p75NTR low affinity recepto	short- and long-term memory loss induced by TMT treatment was significantly improved	Neuroprotective effects of fermented soybean products (Cheonggukjang) manufactured by mixed culture of Bacillus subtilis MC31 and Lactobacillus sakei 383 on trimethyltin-induced cognitive defects mice.	Nutr Neurosci. 2015	PMID:25923962	Improved	Improved	Improved
Mouse	MPTP	MPTP	Toxic		curcumin	Phytochemical	Phytochemical	loss of dopaminergic cells in the substantia nigra and deletion of dopamine in the striatum, which was attenuated by long-term (7 weeks) dietary supplementation with curcumin. curcumin did not prevent the MPTP-induced apoptosis of neuroblasts in the subventricular zone (SVZ), it promoted the regeneration of neuroblasts in the anterior part of the SVZ (SVZa) at 3 days after MPTP treatment. Further…	0	Dietary curcumin supplementation attenuates 1-methyl-4-phenyl-1,2,3,6-tetrahydropyridine (MPTP) neurotoxicity in C57BL mice.	J Toxicol Pathol. 2015	PMID:26538809 | PMCID:PMC4604129	0	Improved	Improved
Mouse	MPTP	MPTP	Toxic		geniposide	Phytochemical	Phytochemical			Neuroprotective effects of geniposide in the MPTP mouse model of Parkinson's disease.	Eur J Pharmacol. 2015	PMID:26409043	Improved	Improved	Improved
Mouse	MPTP	MPTP	Toxic		ginkgetin	Phytochemical	Phytochemical	chelate ferrous ion; downregulating L-ferritin and upregulating transferrin receptor 1	improved sensorimotor coordination	Neuroprotective effects of ginkgetin against neuroinjury in Parkinson's disease model induced by MPTP via chelating iron.	Free Radic Res. 2015	PMID:25968939	Improved	Improved	Improved
Mouse	MPTP	MPTP	Toxic		Ginsenoside Rd	Phytochemical	Phytochemical	reversed the loss of tyrosine hydroxylase-positive cells in substanitia nigra i	Not reported	Ginsenoside Rd Protects SH-SY5Y Cells against 1-Methyl-4-phenylpyridinium Induced Injury.	Int J Mol Sci. 2015	PMID:26114390	0	Improved	Improved
Mouse	MPTP	MPTP	Toxic		Ginsenoside Rd	Phytochemical	Phytochemical	attenuation of the MPTP-induced loss of dopaminergic neurons in the SN and striatum.	restoring motor functions	Ginsenoside Rg1 Ameliorates Motor Function in an Animal Model of Parkinson's Disease.	Pharmacology. 2015	PMID:26065578	Improved	Improved	Improved
Mouse	6-OHDA	6-OHDA	Toxic		Lumbricusin	Phytochemical	Phytochemical	promotion of neural cell proliferation via p27Kip1 degradation	ameliorating the motor impairments	Antimicrobial peptide, Lumbricusin, ameliorates motor dysfunction and dopaminergic neurodegeneration in a mouse model of Parkinson's disease.	J Microbiol Biotechnol. 2015	PMID:26215270	Improved	Improved	Improved
Mouse	MPTP	MPTP	Toxic		Phytic acid (PA)	Phytochemical	Phytochemical	microglial activation and inducible nitric oxide synthase (iNOS) were found to be markedly repressed ; inhibited MPTP-induced dopaminergic cell loss; nuclear factor κB (NF-κB) and phosphorylated extracellular signal-regulated kinase (p-ERK) were significantly attenuated	Motor behavior test improved	Phytic acid attenuates inflammatory responses and the levels of NF-ÎºB and p-ERK in MPTP-induced Parkinson's disease model of mice.	Neurosci Lett. 2015	PMID:25929185	Improved	Improved	Improved
Mouse	MPTP	MPTP	Toxic	C57BL/6	piperine and piperlonguminine	Phytochemical	GO:0034614: cellular response to reactive oxygen species	increase glutathione (GSH) level and superoxide dismutase (SOD) activity , and decrease the lipid peroxidation of malondiadehycle (MDA)	increase total movement time and distance	Neuroprotective effects of alkaloids from Piper longum in a MPTP-induced mouse model of Parkinson's disease.	Pharm Biol. 2015	PMID:25857256	Improved	Improved	Improved
Mouse	MPTP	MPTP	Toxic		polydatin	Phytochemical	Phytochemical	prevented the rotenone-induced changes in the levels of glutathione, thioredoxin, ATP, malondialdehyde (MDA) and the manganese superoxide dismutases (SOD) in striatum; rescued rotenone-induced dopaminergic neurodegeneration in the SNc region	rescued motor funtion	Anti-oxidant polydatin (piceid) protects against substantia nigral motor degeneration in multiple rodent models of Parkinson's disease.	Mol Neurodegener. 2015	PMID:26013581 | PMCID:PMC4506434	Improved	Improved	Improved
Mouse	MPTP	MPTP	Toxic		polydatin	Phytochemical	Unknown	prevented the rotenone-induced changes in the levels of glutathione, thioredoxin, ATP, malondialdehyde (MDA) and the manganese superoxide dismutases (SOD) in striatum; rescued rotenone-induced dopaminergic neurodegeneration in the SNc region	rescued motor funtion	Anti-oxidant polydatin (piceid) protects against substantia nigral motor degeneration in multiple rodent models of Parkinson's disease.	Mol Neurodegener. 2015	PMID:26013581 | PMCID:PMC4506434	Improved	Improved	Improved
Mouse	6-OHDA	6-OHDA	Toxic		polyphenols	Phytochemical	GO:0072390: phenol metabolic process	attenuated dopaminergic neuron loss	No	Examining the neuroprotective effects of protocatechuic acid and chrysin on in vitro and in vivo models of Parkinson disease.	Free Radic Biol Med. 2015	PMID:25769424	0	Improved	Improved
Mouse	6-OHDA	6-OHDA	Toxic		polyphenols	Phytochemical	GO:0072390: phenol metabolic process	attenuated dopaminergic neuron loss	No	Examining the neuroprotective effects of protocatechuic acid and chrysin on in vitro and in vivo models of Parkinson disease.	Free Radic Biol Med. 2015	PMID:25769424	0	Improved	Improved
Mouse	6-OHDA	6-OHDA	Toxic		Schisandrin B	Phytochemical	Phytochemical	Sch B pretreatment ameliorated 6-OHDA-induced changes in vitro, like upregulated miR-34a expression, inhibited Nrf2 pathways and decreased cell survival, and PD feathers in vivo.	0	Schisandrin B shows neuroprotective effect in 6-OHDA-induced Parkinson's disease via inhibiting the negative modulation of miR-34a on Nrf2 pathway.	Biomed Pharmacother. 2015	PMID:26282218	0	Improved	Improved
Mouse	MPTP	MPTP	Toxic		schisantherin A	Phytochemical	CHEBI:63726: neuroprotective agent	protects dopaminergic neuronsincreasing CREB-mediated Bcl-2 expression and activating PI3K/Akt survival signaling	No	Discovery of novel anti-parkinsonian effect of schisantherin A in in vitro and in vivo.	Neurosci Lett. 2015	PMID:25770828	0	Improved	Improved
Mouse	MPTP	MPTP	Toxic		Silibinin	Phytochemical	Phytochemical	attenuated dopaminergic neuronal loss; stabilization of mitochondrial membrane potential	attenuated motor deficit	Silibinin prevents dopaminergic neuronal loss in a mouse model of Parkinson's disease via mitochondrial stabilization.	J Neurosci Res. 2015	PMID:25677261	Improved	Improved	Improved
Mouse	MPTP	MPTP	Toxic		Silibinin	Phytochemical	Phytochemical	ameliorated dopaminergic neuronal loss, and glial activations	ameliorated motor dysfunction	Silibinin suppresses astroglial activation in a mouse model of acute Parkinson×³s disease by modulating the ERK and JNK signaling pathways.	Brain Res. 2015	PMID:26434409	Improved	Improved	Improved
Mouse	MPTP	MPTP	Toxic	C57BL/6J	Spirulina platensis	Phytochemical	GO:0006979:response to oxidative stress	protective role against the MPTP-induced loss of dopaminergic neurons	No	Protective effects of a polysaccharide from Spirulina platensis on dopaminergic neurons in an MPTP-induced Parkinson's disease model in C57BL/6J mice.	Neural Regen Res. 2015	PMID:25883632 | PMCID:PMC4392681	0	Worsened	Worsened
Mouse	MPTPp	MPTP	Toxic		Squamosamide	Phytochemical	Phytochemical	elevation of dopaminergic neuron number, dopamine level, and tyrosine hydroxylase (TH) activity; decrease of α-synuclein (α-Syn) expression, α-Syn phosphorylation, nitration, and aggregation	improved motor behavior	Squamosamide derivative FLZ protected tyrosine hydroxylase function in a chronic MPTP/probenecid mouse model of Parkinson's disease.	Naunyn Schmiedebergs Arch Pharmacol. 2015	PMID:25678053	Improved	Improved	Improved
Mouse	MPTP	MPTP	Toxic		Valeriana wallichii	Phytochemical	Phytochemical	recuperated the striatal dopamine levels, mid brain TH(+) cell count and TH protein levels, increased GFAP expression and the histopathological changes observed in PD mice. Similarly, diminished levels of antioxidants, elevated levels of ROS, LPO and inflammatory cytokines were also significantly ameliorated following VWE treatment	recuperated the altered behavioural test scores	Neuroprotective effect of Valeriana wallichii rhizome extract against the neurotoxin MPTP in C57BL/6 mice.	Neurotoxicology. 2015	PMID:26522450	Improved	Improved	Improved
Mouse	MPTP	MPTP	Toxic	C57BL/6	Duzhong	Phytochemical	Phytochemical	antagonized the loss of striatal neurotransmitters	relieved anomaly in ambulatory locomotor activity	Neuroprotective effects of Eucommia ulmoides Oliv. and its bioactive constituent work via ameliorating the ubiquitin-proteasome system.	BMC Complement Altern Med. 2015	PMID:25994206 | PMCID:PMC4438574	Improved	Improved	Improved
Mouse	6-OHDA	6-OHDA	Toxic		transplanted dopaminergic progenitors	Transplantation	GO:0048863: stem cell differentiation	confirmed the ability of the scaffolds to support ventral midbrain (VM) dopamine progenitors, and provide sustained delivery of GDNF - capable of eliciting effects on cell survival and dopaminergic axon growth. In Parkinsonian mice, we show that these composite scaffolds, whilst having no deleterious impact on the host immune response, enhanced the survival of VM grafts and reinnervation of the s…	0	Functionalized composite scaffolds improve the engraftment of transplanted dopaminergic progenitors in a mouse model of Parkinson's disease.	Biomaterials. 2015	PMID:26454047	0	Improved	Improved	121
Rat	LPS	LPS	Biologic	female Sprague-Dawley	Doxycycline	Antibiotic	Antibiotic	inhibit degeneration of LPS-induced dopaminergic neurons; MHC II positive cells in the substantia nigra pars compacta in the LPS group reduced	rotation induced intraperitoneal injection of apomorphine of the animals in the LPS group reduced	A study on the protective role of doxycycline upon dopaminergic neuron of LPS-PD rat model rat.	Eur Rev Med Pharmacol Sci. 2015	PMID:26439044	Improved	Improved	Improved
Rat	MPTP	MPTP	Toxic	Male Wistar	Ceftriaxone	Antibiotic	Antibiotic	neurodegeneration in the nigrostriatal dopaminergic system and the hippocampal CA1 area reduced	cognitive deficits were markedly reduced	Synergistic effects of ceftriaxone and erythropoietin on neuronal and behavioral deficits in an MPTP-induced animal model of Parkinson's disease dementia.	Behav Brain Res. 2015	PMID:26296668	Improved	Improved	Improved
Rat	adenoviral-mediated expression of G2019S LRRK2	LRRK2	Genetic	Female adult Wistar	G2019S LRRK2	Genetic	LRRK2	neuronal ubiquitin-positive inclusions accompanied by neurite degeneration	no	Adenoviral-mediated expression of G2019S LRRK2 induces striatal pathology in a kinase-dependent manner in a rat model of Parkinson's disease.	Neurobiol Dis. 2015	PMID:25731749	0	Worsened	Worsened
Rat	adenoviral-mediated expression of G2019S LRRK2	LRRK2	Genetic	Female adult Wistar	kinase-inactive G2019S/D1994N LRRK2	Genetic	LRRK2	ameliorates the pathological effects of G2019S LRRK2	no	Adenoviral-mediated expression of G2019S LRRK2 induces striatal pathology in a kinase-dependent manner in a rat model of Parkinson's disease.	Neurobiol Dis. 2015	PMID:25731749	0	Improved	Improved
Rat	rotenone	Rotenone	Pharmacologic	Adult male Lewis	shRNA targeting rat alpha-synuclein	Genetic	SNCA	degeneration of nigral dopaminergic neurons, their dendrites, and their striatal terminals was decreased	progressive motor deficits were substantially attenuated	shRNA targeting alpha-synuclein prevents neurodegeneration in a Parkinson's disease model.	J Clin Invest. 2015	PMID:26075822	Improved	Improved	Improved
Rat	AAV-α-Syn expressing rat model	Alpha-synuclein	Genetic	Male Fisher 344	Alpha-synuclein - antibodies against the N-terminal (AB1), or central region (AB2)	Genetic	SNCA	inhibited α-Syn-induced dopaminergic cell (DA) and NeuN+ cell loss ; decreasing the number of activated microglia; lower levels of α-Syn in the ipsilateral SN	intermediate improvement of the behavioral deficits	Anti-human alpha-synuclein N-terminal peptide antibody protects against dopaminergic cell death and ameliorates behavioral deficits in an AAV-alpha-synuclein rat model of Parkinson's disease.	PLoS One. 2015	PMID:25658425 | PMCID:PMC4319932	Improved	Improved	Improved
Rat	Intrastriatal injection of pre-formed mouse α-synuclein fibrils	Alpha-synuclein	Genetic		Alpha-synuclein - injection of pre-formed mouse fibrils	Genetic	SNCA	α-syn injections resulted in phosphorylated α-syn intraneuronal accumulations (i.e., diffuse Lewy neurite (LN)- and LB-like inclusions) ; dopamine reduction was observed only in the striatum ipsilateral to PFF injection	insufficient to elicit motor deficits in amphetamine-induced rotations or forelimb use in the cylinder task, significant disruption of ultrasonic vocalizations was observed	Intrastriatal injection of pre-formed mouse Î±-synuclein fibrils into rats triggers Î±-synuclein pathology and bilateral nigrostriatal degeneration.	Neurobiol Dis. 2015	PMID:26093169	Worsened	Worsened	Worsened
Rat	adenoviral-mediated expression of G2019S LRRK2	LRRK2	Genetic	Female adult Wistar	Human WT LRRK2	Genetic	LRRK2	expressed throughout the rat striatum	no	Adenoviral-mediated expression of G2019S LRRK2 induces striatal pathology in a kinase-dependent manner in a rat model of Parkinson's disease.	Neurobiol Dis. 2015	PMID:25731749	0	Ineffective	Ineffective
Rat	6-OHDA	6-OHDA	Toxic	Adult Sprague–Dawley male	down-regulated the key NELF-E subunit using lentiviral vector delivery of a short hairpin RNA in the striatum	Genetic	NELF-E	decrease in striatal ∆FosB, ARC and Zif268 IEG expression	attenuated the development of abnormal involuntary movements in response to chronic l-Dopa treatment. antidyskinetic and potentiation of antiparkinsonian l-Dopa effect	Striatal NELF-mediated RNA polymerase II stalling controls l-dopa induced dyskinesia.	Neurobiol Dis. 2015	PMID:26480869	Improved	Improved	Improved
Rat	AAV-α-synuclein	Alpha-synuclein	Genetic	male Fisher 344	CX3CL1	GO:0002376: immune system process	GO:0008009:chemokine activity	abrogated loss of tyrosine hydroxylase	No significant differences were observed with the rotarod	Fractalkine over expression suppresses Î±-synuclein-mediated neurodegeneration.	Mol Ther. 2015	PMID:25195598 | PMCID:PMC4426798	Ineffective	Improved	Improved
Rat	AAV human wild-type (wt) alpha-synuclein; PMID: 18178617	Alpha-synuclein	Genetic	Three-month-old male Fisher 344 (F344)	Fractalkine	GO:0002376: immune system process	GO:1900136: regulation of chemokine activity	reduce α-synuclein-mediated neurodegeneration; abrogated loss of tyrosine hydroxylase and Neu-N staining; did not observe a reduction in MHCII expression	no	Fractalkine over expression suppresses Î±-synuclein-mediated neurodegeneration.	Mol Ther. 2015	PMID:25195598 | PMCID:PMC4426798	0	Improved	Improved
Rat	6-OHDA	6-OHDA	Toxic	Sprague-Dawley	interleukin-1 receptor 1 knockdown	GO:0002376: immune system process	GO:0004908: interleukin-1 receptor activity	L-1R1 was increased in 6-OHDA-treated animals and reduced following shRNA injection	did not prevent 6-OHDA-induced loss of motor function or loss of nigral dopamine neurons	Knockdown of interleukin-1 receptor 1 is not neuroprotective in the 6-hydroxydopamine striatal lesion rat model of Parkinson's disease.	Int J Neurosci. 2015	PMID:24628580	Ineffective	1	Ineffective
Rat	6-OHDA	6-OHDA	Toxic	male Wistar	Pentoxifylline	GO:0004112: cyclic-nucleotide phosphodiesterase activity	GO:0004112: cyclic-nucleotide phosphodiesterase activity	OX-42, TNF-alpha, COX-2, and iNOS immunoreactivities, were attenuated by PTX; partially reversed the decrease in DA contents and improved neuronal viability. In addition, decreases in immunostaining for TH and dopamine transporter (DAT) were reversed	reversed the behavioral changes	Pentoxifylline Neuroprotective Effects Are Possibly Related to Its Anti-Inflammatory and TNF-Alpha Inhibitory Properties, in the 6-OHDA Model of Parkinson's Disease.	Parkinsons Dis. 2015	PMID:26491600 | PMCID:PMC4603313	Improved	Improved	Improved
Rat	MPTP	MPTP	Toxic	Male Wistar	Vinpocetine	GO:0004112: cyclic-nucleotide phosphodiesterase activity	GO:0004112: cyclic-nucleotide phosphodiesterase activity	attenuated oxidative-nitrosative stress	attenuated movement disabilities	Vinpocetine attenuates MPTP-induced motor deficit and biochemical abnormalities in Wistar rats.	Neuroscience. 2015	PMID:25514048	Improved	Improved	Improved
Rat	6-OHDA	6-OHDA	Toxic	don’t have article access	PDE7 inhibitor S14	GO:0004112: cyclic-nucleotide phosphodiesterase activity	GO:0004112: cyclic-nucleotide phosphodiesterase activity	induce endogenous neuroregenerative processes toward a dopaminergic phenotype	no	Phosphodiesterase 7 inhibition induces dopaminergic neurogenesis in hemiparkinsonian rats.	Stem Cells Transl Med. 2015	PMID:25925836	0	Improved	Improved
Rat	AAV-A53T mutant α-synuclein	Alpha-synuclein	Genetic	female	GBA1: AAV-GBA1 with AAV-A53T α-synuclein Glucocerebrosidase gene therapy	GO:0004348: glucosylceramidase activity	Glucocerebrosidase	prevented α-synuclein-mediated degeneration of nigrostriatal dopamine neurons ; altered protein expression of markers of autophagy	No	Glucocerebrosidase gene therapy prevents Î±-synucleinopathy of midbrain dopamine neurons.	Neurobiol Dis. 2015	PMID:26392287	0	Improved	Improved
Rat	lentiviral-induced loss of GBA function	lentiviral-induced loss of GBA function	Genetic	Male Sprague-Dawley	GBA1: GBA deletion	GO:0004348: glucosylceramidase activity	Glucocerebrosidase	inhibition of autophagy by loss of GBA function was associated with PPP2A (protein phosphatase 2A) inactivation via Tyr307 phosphorylation; autophagy pathway component BECN1 was downregulated; SNCA accumulation was reversed by C2 or rapamycin (an autophagy inducer), suggesting that PPP2A plays an important role in the GBA knockdown-mediated inhibition of autophagy	No	GBA deficiency promotes SNCA/Î±-synuclein accumulation through autophagic inhibition by inactivated PPP2A.	Autophagy. 2015	PMID:26378614	0	Worsened	Worsened
Rat	lipopolysaccharide (LPS)-induced	LPS	Biologic	male F-344, 3 months old	dantrolene	GO:0005262: calcium channel activity	GO:0005262: calcium channel activity	restored the number of TH-immunoreactive cells in the LC, and significantly reduced microglia activation in the SNpc; did not increase TH immunoreactivity in the SNpc	normalized LPS-induced abnormalities in the rotarod and forced swim,	Differential neuroprotective and anti-inflammatory effects of L-type voltage dependent calcium channel and ryanodine receptor antagonists in the substantia nigra and locus coeruleus.	J Neuroimmune Pharmacol. 2015	PMID:25318607 | PMCID:PMC4336597	Improved	Improved	Improved
Rat	lipopolysaccharide (LPS)-induced	LPS	Biologic	male F-344, 3 months old	nimodipine	GO:0005262: calcium channel activity	GO:0005262: calcium channel activity	restored the number of TH-immunoreactive cells in the LC, and significantly reduced microglia activation in the SNpc; reduced microglia activation in the LC; did not increase TH immunoreactivity in the SNpc	normalized LPS-induced abnormalities in the rotarod and forced swim,	Differential neuroprotective and anti-inflammatory effects of L-type voltage dependent calcium channel and ryanodine receptor antagonists in the substantia nigra and locus coeruleus.	J Neuroimmune Pharmacol. 2015	PMID:25318607 | PMCID:PMC4336597	Improved	Improved	Improved
Rat	6-OHDA	6-OHDA	Toxic	Male Wistar	piroxicam	GO:0006954: inflammatory response	GO:0006954: inflammatory response	prevented the reduction of hippocampal 5-HT levels.	Antidepressant-like effects	The nonsteroidal antiinflammatory drug piroxicam reverses the onset of depressive-like behavior in 6-OHDA animal model of Parkinson's disease.	Neuroscience. 2015	PMID:25999296	Improved	Improved	Improved
Rat	6-OHDA	6-OHDA	Toxic	Adult male Wistar	ellagic acid (EA)	GO:0006954: inflammatory response	GO:0006954: inflammatory response	no	reversal of hyperalgesic responses to the stimulus in tail-flick and hot-plate tests. Also they showed memory and learning deficit in cognitive tests	Ellagic acid improves hyperalgesia and cognitive deficiency in 6-hydroxidopamine induced rat model of Parkinson's disease.	Iran J Basic Med Sci. 2015	PMID:25810874 | PMCID:PMC4366741	Improved	0	Improved
Rat	6-OHDA	6-OHDA	Toxic	Male Wistar	Epicatechin (EC) and epigallocatechin gallate (EGCG)	GO:0006954: inflammatory response	GO:0006954: inflammatory response	COX-2, and iNOS	decreased rotational behavior, increased locomotor activity, antidepressive effects, and improvement of cognitive dysfunction	Neuroprotective Properties of the Standardized Extract from Camellia sinensis (Green Tea) and Its Main Bioactive Components, Epicatechin and Epigallocatechin Gallate, in the 6-OHDA Model of Parkinson's Disease.	Evid Based Complement Alternat Med. 2015	PMID:26167188 | PMCID:PMC4488543	Improved	1	Improved
Rat	6-OHDA	6-OHDA	Toxic	Male Sprague–Dawley rats	deoxygedunin	GO:0007165: signal transduction	GO:0005167: neurotrophin TRK receptor binding	pretreatment reduced dopaminergic neurons loss in SN, associated with the activation of TrkB receptors and its two major signaling cascades involving mitogen-activated protein kinase (MAPK) and phosphatidylinositol 3-kinase (PI3K).	pretreatment improved PD models' behavioral performance	Small molecule TrkB agonist deoxygedunin protects nigrostriatal dopaminergic neurons from 6-OHDA and MPTP induced neurotoxicity in rodents.	Neuropharmacology. 2015	PMID:26282118	Improved	Improved	Improved
Rat	6-OHDA	6-OHDA	Toxic		Igf-1 from Lentiviral Vectors	GO:0007165: signal transduction	GO:0005010: insulin-like growth factor-activated receptor activity	no protection of dopaminergic substantia nigra neurons	no improvement of animal behavior	Efficient Expression of Igf-1 from Lentiviral Vectors Protects In Vitro But Does Not Mediate Behavioral Recovery of a Parkinsonian Lesion in Rats.	Hum Gene Ther. 2015	PMID:26222254	Ineffective	Ineffective	Ineffective
Rat	6-OHDA	6-OHDA	Toxic	Adult female Sprague-Dawley	Estrogen	GO:0008202: steroid metabolic process	GO:0008210: estrogen metabolic process	estrogen receptor β agonists inhibited the angiotensin-induced increase in inflammatory markers	protection against 6-hydroxydopamine-induced dopaminergic degeneration when administered immediately or 6 weeks, but not 20 weeks after ovariectomy.	Critical period for dopaminergic neuroprotection by hormonal replacement in menopausal rats.	Neurobiol Aging. 2015	PMID:25432430	Improved	Improved	Improved
Rat	rotenone	Rotenone	Pharmacologic	Adult male Wistar	Vildagliptin	GO:0008239: dipeptidyl-peptidase activity	GO:0008239: dipeptidyl-peptidase activity	reduction in striatal dopamine content. It modified the striatal energy level (ADP/ATP) associated with partial antagonism of body weight reduction. This incretin enhancer suppressed nuclear factor (NF)κB and, consequently, the downstream inflammatory mediator tumor necrosis factor-α.guarded against neuronal demise through an antiapoptotic effect as reflected by the reduction in the mitochondrial…	improved the motor performance in the open field and rotarod tests	Neuroprotective effects of vildagliptin in rat rotenone Parkinson's disease model: role of RAGE-NFÎºB and Nrf2-antioxidant signaling pathways.	J Neurochem. 2015	PMID:25752913	Improved	Improved	Improved
Rat	6-OHDA plus polyinosinic-polycytidylic acid (poly(I:C)	6-OHDA	Toxic	Female Sprague-Dawley	Nurr1 agonist, SA0002	GO:0010467: gene expression	GO:0006357: regulation of transcription from RNA polymerase II promoter	partial neuroprotection of dopaminergic neurons and fibers; changes in microglial morphology indicative of a resting state and a decrease in microglial specific IBA-1 staining intensity in the SNpc. Astrocyte specific GFAP staining intensity and IL-6 levels were also reduced	no	A Nurr1 agonist causes neuroprotection in a Parkinson's disease lesion model primed with the toll-like receptor 3 dsRNA inflammatory stimulant poly(I:C).	PLoS One. 2015	PMID:25815475 | PMCID:PMC4376720	0	Improved	Improved
Rat	lactacystin	lactacystin	Toxic	Sprague-Dawley	HDAC inhibitor sodium valproate	GO:0010467: gene expression	GO:0016575: histone deacetylation	attenuation of morphological brain changes and restoration of dopaminergic neurons in the substantia nigra. Molecular analyses revealed that valproate alleviated lactacystin-induced histone hypoacetylation and induced up-regulation of brain neurotrophic/neuroprotective factors	motor deficit alleviation	Neurorestoration induced by the HDAC inhibitor sodium valproate in the lactacystin model of Parkinson's is associated with histone acetylation and up-regulation of neurotrophic factors.	Br J Pharmacol. 2015	PMID:26040297 | PMCID:PMC4543623	Improved	Improved	Improved
Rat	6-OHDA	6-OHDA	Toxic	Not given	Nuclear receptor Nurr1 agonists; amodiaquine and chloroquine	GO:0010467: gene expression	GO:0006357: regulation of transcription from RNA polymerase II promoter	repression of neurotoxic proinflammatory gene expression in microglia	improved behavioral deficits in 6-hydroxydopamine lesioned rat model of PD	Nuclear receptor Nurr1 agonists enhance its dual functions and improve behavioral deficits in an animal model of Parkinson's disease.	Proc Natl Acad Sci U S A. 2015	PMID:26124091 | PMCID:PMC4507186	Improved	Improved	Improved
Rat	rotenone	Rotenone	Pharmacologic	adult male Sprague Dawley	Erythropoietin	GO:0010725: regulation of primitive erythrocyte differentiation	GO:0010725: regulation of primitive erythrocyte differentiation	decreased MDA and TNF-alpha levels and increased HVA levels; improvement of striatal neurodegeneration and a significant increase in decreased total number of neurons and immunohistochemical TH positive neurons	No	The neuroprotective effect of erythropoietin on experimental Parkinson model in rats.	Neuropeptides. 2015	PMID:25464888	0	Improved	Improved
Rat	MPTP	MPTP	Toxic	Male Wistar	Erythropoietin	GO:0010725: regulation of primitive erythrocyte differentiation	GO:0010725: regulation of primitive erythrocyte differentiation	neurodegeneration in the nigrostriatal dopaminergic system and the hippocampal CA1 area reduced	cognitive deficits were markedly reduced	Synergistic effects of ceftriaxone and erythropoietin on neuronal and behavioral deficits in an MPTP-induced animal model of Parkinson's disease dementia.	Behav Brain Res. 2015	PMID:26296668	Improved	Improved	Improved
Rat	6-OHDA	6-OHDA	Toxic	Male Sprague-Dawley	substance P	GO:0016496: substance P receptor activity	GO:0016496: substance P receptor activity	less staining for caspase-3 t	made fewer rotations	Gelatin nanoparticle-mediated intranasal delivery of substance P protects against 6-hydroxydopamine-induced apoptosis: an in vitro and in vivo study.	Drug Des Devel Ther. 2015	PMID:25897205 | PMCID:PMC4396575	Improved	Improved	Improved
Rat	6-OHDA	6-OHDA	Toxic	Adult Sprague–Dawley males	substance P receptor antagonist	GO:0016496: substance P receptor activity	GO:0016496: substance P receptor activity	educed the phosphorylated levels of dopamine- and cyclic adenosine monophosphate-regulated phosphoprotein of 32 kDa at Thr 34 and extracellular signal-regulated kinases 1/2 as well as the levels of activity-regulated cytoskeleton-associated protein and Penk in L-dopa-primed PD rat	educed abnormal involuntary movements (AIMs) while improving motor deficits	Intranigral administration of substance P receptor antagonist attenuated levodopa-induced dyskinesia in a rat model of Parkinson's disease.	Exp Neurol. 2015	PMID:26001615	Improved	Improved	Improved
Rat	6-OHDA	6-OHDA	Toxic	female Sprague–Dawley	7-nitroindazole (7-NI)	GO:0033484: nitric oxide homeostasis	GO:0033484: nitric oxide homeostasis	dopamine levels were restored by 7-NI in post lesion animals	reduced the motor deficits induced by 6-OHDA in the behavioral tasks such as Rota rod, open field test and forced swim test	Post-lesion administration of 7-NI attenuated motor and non-motor deficits in 6-OHDA induced bilaterally lesioned female rat model of Parkinson's disease.	Neurosci Lett. 2015	PMID:25528406	Improved	Improved	Improved
Rat	6-OHDA	6-OHDA	Toxic	Male Sprague-Dawley, 60-90 days old	Progesterone	GO:0035258: steroid hormone receptor binding	GO:0033142: progesterone receptor binding	neuroprotective effect, also increased ipsilateral expression and activity of 3α-hydroxysteroid oxidoreductase	reversed a clear sign of motor neurodegeneration, that is, contralateral rotational behavior.	Progesterone Exerts a Neuromodulatory Effect on Turning Behavior of Hemiparkinsonian Male Rats: Expression of 3 Î± -Hydroxysteroid Oxidoreductase and Allopregnanolone as Suggestive of GABAA Receptors Involvement.	Parkinsons Dis. 2015	PMID:25918669 | PMCID:PMC4396568	Improved	Improved	Improved
Rat	rotenone	Rotenone	Pharmacologic		GW501516	GO:0035357: peroxisome proliferator activated receptor signaling pathway	GO:0035357: peroxisome proliferator activated receptor signaling pathway	partially reversed the loss of dopaminergic neurons; suppressed the activation of ER stress markers including inositol-requiring enzyme 1α (IRE1α) and caspase-12	ameliorated the catalepsy symptom and increased locomotor activity	PPARbeta/gamma Agonist Provides Neuroprotection by Suppression of IRE1Î±-Caspase-12-Mediated Endoplasmic Reticulum Stress Pathway in the Rotenone Rat Model of Parkinson's Disease.	Mol Neurobiol. 2015	PMID:26160761	Improved	Improved	Improved
Rat	rotenone	Rotenone	Pharmacologic	Male Sprague – Dawley	GW501516, a selective and high-affinity PPARβ/δ agonist	GO:0035357: peroxisome proliferator activated receptor signaling pathway	GO:0035357: peroxisome proliferator activated receptor signaling pathway	reversed the loss of dopaminergic neurons. Moreover, GW501516 suppressed the activation of ER stress markers including inositol-requiring enzyme 1α (IRE1α) and caspase-12. Furthermore, GW501516 inhibited caspase-12-mediated neuronal apoptosis	ameliorated the catalepsy symptom and increased locomotor activity.	PPARβ/δ Agonist Provides Neuroprotection by Suppression of IRE1Î±-Caspase-12-Mediated Endoplasmic Reticulum Stress Pathway in the Rotenone Rat Model of Parkinson's Disease.	Mol Neurobiol. 2015	PMID:26160761	Improved	Improved	Improved
Rat	lipopolysaccharide (LPS)-induced	LPS	Biologic	male adult Sprague-Dawley	Simvastatin	GO:0036273: response to statin	GO:0036273: response to statin	H positive cell count in substantia nigra and striatum were significantly increased	behavioral symptoms of the rats were significantly less in the rats that received simvastatin treatment.	Influence of simvastatin on dopaminergic neurons of lipopolysaccharide-induced rat model of Parkinson's disease.	Asian Pac J Trop Med. 2015	PMID:25901927	Improved	Improved	Improved
Rat	MPP(+)	MPP+	Toxic	male Wistar, NIH strain	lovastatin	GO:0036273: response to statin	GO:0036273: response to statin	prevented the striatal DA depletion and lipid peroxides formation by MPP(+)	diminished 40% of the apomorphine-induced circling behavior,	The neuroprotective effect of lovastatin on MPP(+)-induced neurotoxicity is not mediated by PON2.	Neurotoxicology. 2015	PMID:25842176	Improved	Improved	Improved
Rat	LPS	LPS	Biologic	female Sprague Dawley	Somatostatin	GO:0038170: somatostatin signaling pathway	GO:0038170: somatostatin signaling pathway	reduction of neuronal deat; SST inhibited the LPS-induced microglial activity and ROS production. ELISA revealed a decreased production of pro-inflammatory mediators, including tumor necrosis factor-α, interleukin-1β and prostaglandin E2h	no	Somatostatin prevents lipopolysaccharide-induced neurodegeneration in the rat substantia nigra by inhibiting the activation of microglia.	Mol Med Rep. 2015	PMID:25777539 | PMCID:PMC4438927	0	Improved	Improved
Rat	6-OHDA	6-OHDA	Toxic		β-arrestin2 overexpression	GO:0043393: regulation of protein binding	GO:0002029: desensitization of G-protein coupled receptor protein signaling pathway	Not reported	reduced dyskinesias while maintaining the therapeutic effect of L-DOPA	Targeting Î²-arrestin2 in the treatment of L-DOPA-induced dyskinesia in Parkinson's disease.	Proc Natl Acad Sci U S A. 2015	PMID:25918399 | PMCID:PMC4434696	Improved	0	Improved
Rat	chronic administration of 1BnTIQ	chronic administration of 1BnTIQ	Toxic	male Wistar	1-methyl-1,2,3,4-tetrahydroisoquinoline (1MeTIQ)	GO:0044106: cellular amine metabolic process	GO:0044106: cellular amine metabolic process	antagonized 1BnTIQ-induced reduction in the dopamine (DA) concentration in rat brain structures	antagonized 1BnTIQ-induced changes in rat locomotor activity	Neuroprotective Effect of the Endogenous Amine 1MeTIQ in an Animal Model of Parkinson's Disease.	Neurotox Res. 2015	PMID:26303030	Improved	Improved	Improved
Rat	6-OHDA	6-OHDA	Toxic		VAR10303 (VAR)	GO:0046872: metal ion binding	GO:0015688:iron chelate transport	attenuated the loss of striatal dopamine levels	No	Neuroprotective and neurorestorative activities of a novel iron chelator-brain selective monoamine oxidase-A/monoamine oxidase-B inhibitor in animal models of Parkinson's disease and aging.	Neurobiol Aging. 2015	PMID:25499799	0	Improved	Improved
Rat	6-OHDA	6-OHDA	Toxic	male Sprague-Dawley	VAR10303 (VAR)	GO:0046872: metal ion binding	GO:0015688:iron chelate transport	attenuated the loss of striatal dopamine levels	No	Neuroprotective and neurorestorative activities of a novel iron chelator-brain selective monoamine oxidase-A/monoamine oxidase-B inhibitor in animal models of Parkinson's disease and aging.	Neurobiol Aging. 2015	PMID:25499799	0	Improved	Improved
Rat	Healthy Aged	Wild-type	Wild-type	male Sprague-Dawley	VAR10303 (VAR)	GO:0046872: metal ion binding	GO:0015688:iron chelate transport	enhanced the expression levels of neurotrophic factors	improved cognitive behavior deficits	Neuroprotective and neurorestorative activities of a novel iron chelator-brain selective monoamine oxidase-A/monoamine oxidase-B inhibitor in animal models of Parkinson's disease and aging.	Neurobiol Aging. 2015	PMID:25499799	Improved	Improved	Improved
Rat	Healthy Aged	Wild-type	Wild-type		VAR10303 (VAR)	GO:0046872: metal ion binding	GO:0015688:iron chelate transport	enhanced the expression levels of neurotrophic factors	improved cognitive behavior deficits	Neuroprotective and neurorestorative activities of a novel iron chelator-brain selective monoamine oxidase-A/monoamine oxidase-B inhibitor in animal models of Parkinson's disease and aging.	Neurobiol Aging. 2015	PMID:25499799	Improved	Improved	Improved
Rat	6-OHDA	6-OHDA	Toxic	Adult female Sprague Dawley	Bexarotene	GO:0046965: retinoid X receptor binding	GO:0046965: retinoid X receptor binding			Nurr1 and Retinoid X Receptor Ligands Stimulate Ret Signaling in Dopamine Neurons and Can Alleviate Î±-Synuclein Disrupted Gene Expression.	J Neurosci. 2015	PMID:26490873	0	Improved	Improved
Rat	adeno-associated viral vectors expressing human α-synuclein	Alpha-synuclein	Genetic	G2019S-LRRK2 rat (NTac:S.D.-Tg(LRRK2*G2019S)571Cjli)	LRRK2 kinase inhibitor, PF-06447475	GO:0048489:synaptic vesicle transport	GO:1903421: regulation of synaptic vesicle recycling	rats expressing G2019S-LRRK2 have exacerbated dopaminergic neurodegeneration and inflammation in response to the overexpression of α-synuclein. Both neurodegeneration and neuroinflammation associated with G2019S-LRRK2 expression were mitigated by LRRK2 kinase inhibition		Leucine-rich Repeat Kinase 2 (LRRK2) Pharmacological Inhibition Abates alpha-Synuclein Gene-induced Neurodegeneration.	J Biol Chem. 2015	PMID:26078453 | PMCID:PMC4528108	0	Improved	Improved
Rat	adeno-associated viral vectors expressing human α-synuclein	Alpha-synuclein	Genetic	WT rats	LRRK2 kinase inhibitor, PF-06447475	GO:0048489:synaptic vesicle transport	GO:1903421: regulation of synaptic vesicle recycling	neuroprotection in wild-type rats		Leucine-rich Repeat Kinase 2 (LRRK2) Pharmacological Inhibition Abates alpha-Synuclein Gene-induced Neurodegeneration.	J Biol Chem. 2015	PMID:26078453 | PMCID:PMC4528108	0	Improved	Improved
Rat	6-OHDA	6-OHDA	Toxic	Male Sprague-Dawley	Levetiracetam	GO:0048489:synaptic vesicle transport	GO:0048792: calcium ion-independent exocytosis of neurotransmitter	changes in striatal expression of ΔFosB, phosphorylated extracellular signal-regulated kinases 1 and 2 (p-ERK1/2), and phosphorylated cAMP-regulated phosphoprotein of 32 kDa (p-DARPP-32)	reduced AIMs scores in a dose dependent manner	Levetiracetam Ameliorates L-DOPA-Induced Dyskinesia in Hemiparkinsonian Rats Inducing Critical Molecular Changes in the Striatum.	Parkinsons Dis. 2015	PMID:25692070 | PMCID:PMC4322303	Improved	Improved	Improved
Rat	6-OHDA	6-OHDA	Toxic	female Sprague–Dawley	CDNF-expressing bone marrow derived mesenchymal stem cell (CDNF-MSCs) intrastriatal	GO:0048863: stem cell differentiation	GO:0048863: stem cell differentiation	reduce loss of DA neurons both in the SNc and striatum	improvement of Parkinson's-related behaviors	Comparing neuroprotective effects of CDNF-expressing bone marrow derived mesenchymal stem cells via differing routes of administration utilizing an in vivo model of Parkinson's disease.	Neurol Sci. 2015	PMID:25159816	Improved	Improved	Improved
Rat	6-OHDA	6-OHDA	Toxic	Adult Wistar	Human adipose-derived mesenchymal stem cells	GO:0048863: stem cell differentiation	GO:0048863: stem cell differentiation	monolayer-cultured (aMSC) increased tyrosine hydroxylase (TH) and brain-derived neurotrophic factor (BDNF) levels in the SN, increased the levels of the glial fibrillary acidic protein (GFAP)	monolayer-cultured (aMSC) improved motor functions	Human adipose-derived mesenchymal stem cells improve motor functions and are neuroprotective in the 6-hydroxydopamine-rat model for Parkinson's disease when cultured in monolayer cultures but suppress hippocampal neurogenesis and hippocampal memory function when cultured in spheroids.	Stem Cell Rev. 2015	PMID:25120226	Improved	Improved	Improved
Rat	6-OHDA	6-OHDA	Toxic	Adult male Wistar rats	Human adipose-derived mesenchymal stromal cells	GO:0048863: stem cell differentiation	GO:0048863: stem cell differentiation	subventricular neurogenesis was significantly increased in MSC-transplanted versus non-transplanted animals.	No	Human adipose-derived mesenchymal stromal cells increase endogenous neurogenesis in the rat subventricular zone acutely after 6-hydroxydopamine lesioning.	Cytotherapy. 2015	PMID:25457280	0	Improved	Improved
Rat	6-OHDA	6-OHDA	Toxic	Female Sprague-Dawley	neural stem cells (NSCs)	GO:0048863: stem cell differentiation	GO:0048863: stem cell differentiation	tyrosine hydroxylase and CP expression increased and iron deposition decreased	no	Transplanted Neural Stem Cells: Playing a Neuroprotective Role by Ceruloplasmin in the Substantia Nigra of PD Model Rats?	Oxid Med Cell Longev. 2015	PMID:26146528 | PMCID:PMC4469843	Improved	Improved	Improved
Rat	6-OHDA	6-OHDA	Toxic	Three-month-old male Fischer 344	High fat diet	GO:0055088:lipid homeostasis	Dietary fat	greater DA depletion in the substantia nigra but not in the striatum; higher fasting insulin levels and higher Homeostasis model assessment of insulin resistance (HOMA-IR), indicating insulin resistance.	no	Effects of discontinuing a high-fat diet on mitochondrial proteins and 6-hydroxydopamine-induced dopamine depletion in rats.	Brain Res. 2015	PMID:25862572 | PMCID:PMC4457638	0	Improved	Improved
Rat	LPS	LPS	Biologic	Male Sprague–Dawley, 5-7 weeks old	Apocyanin	GO:0055114: oxidation-reduction process	GO:0016175: superoxide-generating NADPH oxidase activity	prevents lipopolysaccharide induced alpha-synuclein aggregation; apocynin significantly ameliorated LPS induced inflammatory response characterized by NFkB, TNF-α and IL-1β upregulation; prevented dopaminergic neurons	ameliorates motor function deficits ; improvement in the behavioral outcom	Apocyanin, NADPH oxidase inhibitor prevents lipopolysaccharide induced Î±-synuclein aggregation and ameliorates motor function deficits in rats: Possible role of biochemical and inflammatory alterations.	Behav Brain Res. 2015	PMID:26367469	Improved	Improved	Improved
Rat	lipopolysaccharide (LPS)-induced	LPS	Biologic	male Sprague-Dawley, 5–7 weeks old	Apocyanin	GO:0055114: oxidation-reduction process	GO:0016175: superoxide-generating NADPH oxidase activity	reduced the number of glial fibrillary acidic protein (GFAP) and Iba-1-positive cells; mitigated microglial activation-induced inflammatory response and elevation in NADPH oxidase activity, thus reducing the extracellular as well as intracellular ROS production	no	Apocyanin, a Microglial NADPH Oxidase Inhibitor Prevents Dopaminergic Neuronal Degeneration in Lipopolysaccharide-Induced Parkinson's Disease Model.	Mol Neurobiol. 2015	PMID:26081143	0	Improved	Improved
Rat	rotenone	Rotenone	Pharmacologic	male Wistar	Ferulic acid	GO:0055114: oxidation-reduction process	GO:0016651: oxidoreductase activity, acting on NAD(P)H	rescued DA neurons in substantia nigra pars compacta area and nerve terminals in the striatum; estored antioxidant enzymes, prevented depletion of glutathione, and inhibited lipid peroxidation; nflammatory mediators such as cyclooxygenase-2 and inducible nitric oxide synthase and proinflammatory cytokines were also reduced; attenuation of microglial and astrocytic activation.	No	Neuroprotective potential of ferulic acid in the rotenone model of Parkinson's disease.	Drug Des Devel Ther. 2015	PMID:26504373 | PMCID:PMC4603721	0	Improved	Improved
Rat	6-OHDA	6-OHDA	Toxic	Male Wistar	Epicatechin (EC) and epigallocatechin gallate (EGCG)	GO:0055114: oxidation-reduction process	GO:0034614: cellular response to reactive oxygen species	COX-2, and iNOS	decreased rotational behavior, increased locomotor activity, antidepressive effects, and improvement of cognitive dysfunction	Neuroprotective Properties of the Standardized Extract from Camellia sinensis (Green Tea) and Its Main Bioactive Components, Epicatechin and Epigallocatechin Gallate, in the 6-OHDA Model of Parkinson's Disease.	Evid Based Complement Alternat Med. 2015	PMID:26167188 | PMCID:PMC4488543	Improved	1	Improved
Rat	6-OHDA	6-OHDA	Toxic	male Wistar	hyperbaric oxygen	GO:0055114: oxidation-reduction process	GO:0019825:oxygen binding	increased glutathione peroxidase (GSH-Px) and superoxide dismutase (SOD) activities and reduced the malondialdehyde (MDA) content in the SN. Furthermore, the combination therapy resulted in significant protection against the loss of neurons, and specifically tyrosine hydroxylase (TH)-positive neurons, in the SN and also alleviated the production of glial fibrillary acidic protein (GFAP).	attenuated apomorphine-induced turning in PD rats	Neuroprotective effect of combined therapy with hyperbaric oxygen and madopar on 6-hydroxydopamine-induced Parkinson's disease in rats.	Neurosci Lett. 2015	PMID:26101828	Improved	Improved	Improved
Rat	LPS	LPS	Biologic	male Sprague–Dawley	GDNF-secreting mesenchymal stem cells	GO:0070848: response to growth factor	GO:0016167: glial cell-derived neurotrophic factor receptor activity	protection and/or sprouting of the dopaminergic terminals	no	GDNF-secreting mesenchymal stem cells provide localized neuroprotection in an inflammation-driven rat model of Parkinson's disease.	Neuroscience. 2015	PMID:26166730	0	Improved	Improved
Rat	adeno-associated virus α-synuclein	Alpha-synuclein	Genetic	Female Sprague–Dawley	activation of astrocytic TRPV1	GO:0070848: response to growth factor	GO:1904391: response to ciliary neurotrophic factor	No	behavioural recovery	TRPV1 on astrocytes rescues nigral dopamine neurons in Parkinson's disease via CNTF.	Brain. 2015	PMID:26490328	Improved	0	Improved
Rat	MPP+	MPP+	Toxic	Female Sprague–Dawley	activation of astrocytic TRPV1	GO:0070848: response to growth factor	GO:1904391: response to ciliary neurotrophic factor	No	behavioural recovery	TRPV1 on astrocytes rescues nigral dopamine neurons in Parkinson's disease via CNTF.	Brain. 2015	PMID:26490328	Improved	0	Improved
Rat	6-OHDA	6-OHDA	Toxic	Aged male Wistar	BDNF gene transfection into nigral cells	GO:0070848: response to growth factor	GO:0031547: brain-derived neurotrophic factor receptor signaling pathway	associated with the recovery of the nigral neurons, the dopamine innervation of the striatum and of the number of dendritic spines of the striatal neurons	over-expression of BDNF in rats receiving the D3 agonist normalized gait and motor coordination; in addition, it eliminated the muscle rigidity produced by the loss of dopamine;	The transfection of BDNF to dopamine neurons potentiates the effect of dopamine d3 receptor agonist recovering the striatal innervation, dendritic spines and motor behavior in an aged rat model of Parkinson's disease.	PLoS One. 2015	PMID:25693197 | PMCID:PMC4332861	Improved	Improved	Improved
Rat	6-OHDA	6-OHDA	Toxic	female Sprague–Dawley	Cerebral dopamine neurotrophic factor (CDNF)	GO:0070848: response to growth factor	GO:0008083: growth factor activity	reduce loss of DA neurons both in the SNc and striatum	improvement of Parkinson's-related behaviors	Comparing neuroprotective effects of CDNF-expressing bone marrow derived mesenchymal stem cells via differing routes of administration utilizing an in vivo model of Parkinson's disease.	Neurol Sci. 2015	PMID:25159816	Improved	Improved	Improved
Rat	6-OHDA	6-OHDA	Toxic	male Wistar	Neurotensin-polyplex-mediated brain-derived neurotrophic factor gene delivery	GO:0070848: response to growth factor	GO:0060175: brain-derived neurotrophic factor-activated receptor activity	ncrease in dopamine fibers within the SN and 5-fold increase in innervation and dopamine levels in the striatum	significant improvement in motor behavior.	Neurotensin-polyplex-mediated brain-derived neurotrophic factor gene delivery into nigral dopamine neurons prevents nigrostriatal degeneration in a rat model of early Parkinson's disease.	J Biomed Sci. 2015	PMID:26198255 | PMCID:PMC4511027	Improved	Improved	Improved
Rat	rotenone	Rotenone	Pharmacologic	Sprague Dawley	polydatin	Phytochemical	Phytochemical	prevented the rotenone-induced changes in the levels of glutathione, thioredoxin, ATP, malondialdehyde (MDA) and the manganese superoxide dismutases (SOD) in striatum; rescued rotenone-induced dopaminergic neurodegeneration in the SNc region	rescued motor funtion	Anti-oxidant polydatin (piceid) protects against substantia nigral motor degeneration in multiple rodent models of Parkinson's disease.	Mol Neurodegener. 2015	PMID:26013581 | PMCID:PMC4506434	Improved	Improved	Improved
Rat	rotenone	Rotenone	Pharmacologic	Sprague Dawley	polydatin	Phytochemical	Unknown	prevented the rotenone-induced changes in the levels of glutathione, thioredoxin, ATP, malondialdehyde (MDA) and the manganese superoxide dismutases (SOD) in striatum; rescued rotenone-induced dopaminergic neurodegeneration in the SNc region	rescued motor funtion	Anti-oxidant polydatin (piceid) protects against substantia nigral motor degeneration in multiple rodent models of Parkinson's disease.	Mol Neurodegener. 2015	PMID:26013581 | PMCID:PMC4506434	Improved	Improved	Improved
Rat	MPP(+)	MPP+	Toxic	male Wistar, strain NIH	Buddleja cordata	Phytochemical	Phytochemical	60 % level of dopamine preservation (P < 0.05) and 90 % decrease in the formation of lipidic fluorescent products in the striatum (P < 0.05).	significantly lower (P < 0.05) number of ipsilateral rotations (75-80 %).	Neuroprotective effect of Buddleja cordata methanolic extract in the 1-methyl-4-phenylpyridinium Parkinson's disease rat model.	J Nat Med. 2015	PMID:25253176	Improved	Improved	Improved
Rat	6-OHDA	6-OHDA	Toxic	Male Wistar rats, 6–8 weeks old	Carnosine	Phytochemical	Phytochemical	Significant protection against lipid peroxidation and GSH reduction	improved the locomotor activity and reduced the apomorphine-caused rotation in 6-OHDA-stimulated rats	Carnosic acid protects against 6-hydroxydopamine-induced neurotoxicity in in vivo and in vitro model of Parkinson's disease: involvement of antioxidative enzymes induction.	Chem Biol Interact. 2015	PMID:25446857	Improved	Improved	Improved
Rat	6-OHDA	6-OHDA	Toxic	Adult male Wistar	Carnosine	Phytochemical	Phytochemical	attenuated apoptosis, and restored malondialdehyde and nitrite content and catalase activity with no significant effect on reduced glutathione (GSH)	reduced rotations,	Carnosine exerts neuroprotective effect against 6-hydroxydopamine toxicity in hemiparkinsonian rat.	Mol Neurobiol. 2015	PMID:24939694	Improved	Improved	Improved
Rat	6-OHDA	6-OHDA	Toxic	Male Sprague–Dawley	hydroxysafflor yellow A (HSYA)	Phytochemical	Phytochemical	inhibited the increase of expression of the dopamine D3 receptor in the striatum	ameliorated L-DOPA-induced dyskinesia	Coadministration of hydroxysafflor yellow A with levodopa attenuates the dyskinesia.	Physiol Behav. 2015	PMID:25914172	Improved	Improved	Improved
Rat	6-OHDA	6-OHDA	Toxic	Male adult Wistar	Hypericum Perforatum Hydroalcoholic Extract	Phytochemical	Phytochemical	lowered striatal level of malondialdehyde and enhanced striatal catalase activity and reduced glutathione content, normalized striatal expression of glial fibrillary acidic protein, tumor necrosis factor α with no significant effect on mitogen-activated protein kinase, lowered nigral DNA fragmentation, and prevented damage of nigral dopaminergic neurons	attenuated apomorphine-induced rotational behavior; decreased the latency to initiate and the total time on the narrow beam task	Hypericum Perforatum Hydroalcoholic Extract Mitigates Motor Dysfunction and is Neuroprotective in Intrastriatal 6-Hydroxydopamine Rat Model of Parkinson's Disease.	Cell Mol Neurobiol. 2015	PMID:26119304	Improved	Improved	Improved
Rat	MPP(+)	MPP+	Toxic	don’t have article access	nobiletin	Phytochemical	Phytochemical	protected DA neurons in the substantia nigra (SN) ; inhibited microglial activation and preserved the expression of the glial cell line-derived neurotrophic factor	No	Nobiletin protects dopaminergic neurons in the 1-methyl-4-phenylpyridinium-treated rat model of Parkinson's disease.	J Med Food. 2015	PMID:25325362	0	Improved	Improved
Rat	6-OHDA	6-OHDA	Toxic	Male Sprague Dawley	polydatin	Phytochemical	Phytochemical	prevented the rotenone-induced changes in the levels of glutathione, thioredoxin, ATP, malondialdehyde (MDA) and the manganese superoxide dismutases (SOD) in striatum; rescued rotenone-induced dopaminergic neurodegeneration in the SNc region	rescued motor funtion	Anti-oxidant polydatin (piceid) protects against substantia nigral motor degeneration in multiple rodent models of Parkinson's disease.	Mol Neurodegener. 2015	PMID:26013581 | PMCID:PMC4506434	Improved	Improved	Improved
Rat	6-OHDA	6-OHDA	Toxic		polydatin	Phytochemical	Unknown	prevented the rotenone-induced changes in the levels of glutathione, thioredoxin, ATP, malondialdehyde (MDA) and the manganese superoxide dismutases (SOD) in striatum; rescued rotenone-induced dopaminergic neurodegeneration in the SNc region	rescued motor funtion	Anti-oxidant polydatin (piceid) protects against substantia nigral motor degeneration in multiple rodent models of Parkinson's disease.	Mol Neurodegener. 2015	PMID:26013581 | PMCID:PMC4506434	Improved	Improved	Improved
Rat	6-OHDA	6-OHDA	Toxic	Adult male Wistar	sinapic acid	Phytochemical	Phytochemical	prevented loss of SNC dopaminergic neurons, lowered iron reactivity, and attenuated level of MDA and nitrite.	improved turning behavior,	The neuroprotective potential of sinapic acid in the 6-hydroxydopamine-induced hemi-parkinsonian rat.	Metab Brain Dis. 2015	PMID:25123753	Improved	Improved	Improved
Rat	LPS	LPS	Biologic	male Sprague Dawley	Biochanin A	Phytochemical	Phytochemical	prevented the loss of dopaminergic neurons and inhibited the deleterious microglia activation in the LPS-induced rats; nhibited nicotinamide adenine dinucleotide phosphate oxidase (NADPH oxidase) activation and malondialdehyde (MDA) production, increased superoxide dismutase (SOD) and glutathione peroxidase (GPx) activities	improved the animal model's behavioral symptoms	Biochanin A protects dopaminergic neurons against lipopolysaccharide-induced damage and oxidative stress in a rat model of Parkinson's disease.	Pharmacol Biochem Behav. 2015	PMID:26394281	Improved	Improved	Improved
Rat	LPS	LPS	Biologic	adult female Wistar	Ginsenoside Rg1	Phytochemical	Phytochemical	attenuated LPS-induced loss of tyrosin hydroxlase (TH) positive neurons in substantial nigra par compacta (SNpc); inhibited LPS-induced microglial activation and production of tumor necrosis factor-alpha (TNF-α), interleukin-1 beta (IL-1β) and nitric oxide (NO)	Treatment with Rg1 could ameliorate the apomorphine-induced rotational behavior in LPS-lesioned rats	Glucocorticoid receptor is involved in the neuroprotective effect of ginsenoside Rg1 against inflammation-induced dopaminergic neuronal degeneration in substantia nigra.	J Steroid Biochem Mol Biol. 2015	PMID:26455404	Improved	Improved	Improved
Rat	6-OHDA	6-OHDA	Toxic	male Wistar	Albizia adianthifolia	Phytochemical	Phytochemical	antioxidant	anxiolytic- and antidepressant-like effects	The aqueous extract of Albizia adianthifolia leaves attenuates 6-hydroxydopamine-induced anxiety, depression and oxidative stress in rat amygdala.	BMC Complement Altern Med. 2015	PMID:26481946 | PMCID:PMC4615887	Improved	Improved	Improved
Rat	MPP+	MPP+	Toxic	Male Wistar	Epicatechin	Phytochemical	Phytochemical	reduced the formation of fluorescent lipid products caused by MPP(+). Prevented MPP(+) induced increased enzymatic activity of the constitutive nitric oxide synthase (cNOS); EC produced a slight increase (≈20%) in Cu/Zn-SOD activity in the control group. Such effects persisted in animals injured with MPP(+	prevented (P < 0.05) the circling MPP(+)-induced behavior	Epicatechin Reduces Striatal MPPâº-Induced Damage in Rats through Slight Increases in SOD-Cu,Zn Activity.	Oxid Med Cell Longev. 2015	PMID:26301040 | PMCID:PMC4537749	Improved	Improved	Improved
Rat	6-OHDA	6-OHDA	Toxic		Oleanolic acid	Phytochemical	Phytochemical	Catalase concentration decreased significantly in the striatum; did not affect plasma glutathione concentration	dyskinesia attenuated by treatment with OA	Amelioration of L-Dopa-Associated Dyskinesias with Triterpenoic Acid in a Parkinsonian Rat Model.	Neurotox Res. 2015	PMID:26459303	Improved	Improved	Improved	66
Vervet monkey	MPTP	MPTP	Toxic	0	Coenzyme Q10 (CoQ10)	GO:0016209: antioxidant activity	GO:0006744: ubiquinone biosynthetic process	induces nigral mitochondrial uncoupling and prevents dopamine cell loss	0	Coenzyme Q induces nigral mitochondrial uncoupling and prevents dopamine cell loss in a primate model of Parkinson's disease.	Endocrinology. 2003	PMID:12810526	0	Improved	Improved
Vervet monkey	MPTP	MPTP	Toxic	0	human neural stem cells (hNSCs)	GO:0048863: stem cell differentiation	CL:0000047:neuronal stem cell	preservation of extant host nigrostriatal circuitry, and a normalizing effect on alpha-synuclein aggregation	behavioral improvement	Behavioral improvement in a primate Parkinson's model is associated with multiple homeostatic effects of human neural stem cells.	Proc Natl Acad Sci U S A. 2007	PMID:17586681 | PMCID:PMC1896134	Improved	1	Improved
Vervet monkey	MPTP	MPTP	Toxic	0	Fetal ventral mesencephalic (VM) tissue	GO:0048863: stem cell differentiation	CL:0000047:neuronal stem cell	survival of DA neurons	behavioral improvement	Influence of cell preparation and target location on the behavioral recovery after striatal transplantation of fetal dopaminergic neurons in a primate model of Parkinson's disease.	Neurobiol Dis. 2008	PMID:17920901 | PMCID:PMC2174366	Improved	1	Improved
Vervet monkey	MPTP	MPTP	Toxic	0	GDNF	GO:0070848: response to growth factor	GO:0016167: glial cell-derived neurotrophic factor receptor activity	nduced overexpression of GDNF that persisted for at least 6 months; enhanced the survival of fetal dopamine neurons	0	AAV2-mediated gene transfer of GDNF to the striatum of MPTP monkeys enhances the survival and outgrowth of co-implanted fetal dopamine neurons.	Exp Neurol. 2008	PMID:18346734 | PMCID:PMC2855210	0	Improved	Improved
Vervet monkey	MPTP	MPTP	Toxic	0	human neural stem cells (hNSCs)	GO:0048863: stem cell differentiation	CL:0000047:neuronal stem cell	Stem cell survival, differentiaiton into into glia, not neurons, depending on site	0	Human neural stem cells migrate along the nigrostriatal pathway in a primate model of Parkinson's disease.	Exp Neurol. 2008	PMID:18394605 | PMCID:PMC2483423	0	Improved	Improved
Vervet monkey	MPTP	MPTP	Toxic	0	fetal substantia nigra	GO:0048863: stem cell differentiation	CL:0000047:neuronal stem cell	0	behavior returned to pre-treatment levels	Grafting of fetal substantia nigra to striatum reverses behavioral deficits induced by MPTP in primates: a comparison with other types of grafts as controls.	Exp Brain Res. 1991	PMID:1893983	Improved	0	Improved
Vervet monkey	MPTP	MPTP	Toxic	0	Embryonic substantia nigra grafts	GO:0048863: stem cell differentiation	CL:0000047:neuronal stem cell	grafted dopaminergic neurons can extend neurites to a distant target	0	Embryonic substantia nigra grafts in the mesencephalon send neurites to the host striatum in non-human primate after overexpression of GDNF.	J Comp Neurol. 2009	PMID:19399891 | PMCID:PMC2881694	Improved	0	Improved
Vervet monkey	MPTP	MPTP	Toxic	0	Neurturin/GDNF	GO:0070848: response to growth factor	GO:0016167: glial cell-derived neurotrophic factor receptor activity	neuroprotection of dopaminergic neurons	accelerated animal behavior recovery	The delivery of tyrosine hydroxylase accelerates the neurorestoration of Macaca Rhesus model of Parkinson's disease provided by Neurturin.	Neurosci Lett. 2012	PMID:22766137	Improved	Improved	Improved
Vervet monkey	MPTP	MPTP	Toxic	0	TH cDNA	gene therapy	GO:0007212:dopamine receptor signaling pathway	transgene expression	behavioral improvements in the hallway task	Behavioral improvement in MPTP-treated nonhuman primates in the HALLWAY task after transfer of TH cDNA to host astrocytes.	Acta Neurobiol Exp (Wars). 2012	PMID:22810218	Improved	Improved	Improved
Vervet monkey	MPTP	MPTP	Toxic	0	human embryonic stem cells	GO:0048863: stem cell differentiation	CL:0000047:neuronal stem cell	Stem cell survival	0	Dopaminergic neurons from midbrain-specified human embryonic stem cell-derived neural stem cells engrafted in a monkey model of Parkinson's disease.	PLoS One. 2012	PMID:22815935 | PMCID:PMC3398927	0	Improved	Improved
Vervet monkey	MPTP	MPTP	Toxic	0	Dopamine (DA) precursor cells from fetal ventral mesencephalon (VM)	GO:0048863: stem cell differentiation	CL:0000047:neuronal stem cell	increased striatal DA concentrations	functional improvement	Comparison of fetal mesencephalic grafts, AAV-delivered GDNF, and both combined in an MPTP-induced nonhuman primate Parkinson's model.	Mol Ther. 2013	PMID:23913185 | PMCID:PMC3863793	Improved	1	Improved
Vervet monkey	MPTP	MPTP	Toxic	0	AAV5-GDNF	GO:0070848: response to growth factor	GO:1990790:response to glial cell derived neurotrophic factor	increased striatal DA concentrations	functional improvement	Comparison of fetal mesencephalic grafts, AAV-delivered GDNF, and both combined in an MPTP-induced nonhuman primate Parkinson's model.	Mol Ther. 2013	PMID:23913185 | PMCID:PMC3863793	Improved	1	Improved
Vervet monkey	MPTP	MPTP	Toxic	0	adult brain cell autotransplantation	GO:0048863: stem cell differentiation	CL:0000047:neuronal stem cell	reimplanted cells survived, migrated bilaterally throughout the striatum, and seemed to exert a neurorestorative effect.	significant behavioral improvement	Primate adult brain cell autotransplantation produces behavioral and biological recovery in 1-methyl-4-phenyl-1,2,3,6-tetrahydropyridine-induced parkinsonian St. Kitts monkeys.	J Comp Neurol. 2014	PMID:24610674	Improved	Improved	Improved
Vervet monkey	MPTP	MPTP	Toxic	0	multipotent human fetal neural stem cells	GO:0048863: stem cell differentiation	CL:0000047:neuronal stem cell	Stem cell survival and rostral sprouting of processes, supported by concurrent GDNF admin, no DA neuronal differentiation	0	Human neural stem cells survive long term in the midbrain of dopamine-depleted monkeys after GDNF overexpression and project neurites toward an appropriate target.	Stem Cells Transl Med. 2014	PMID:24744393 | PMCID:PMC4039459	0	Improved	Improved
Vervet monkey	MPTP	MPTP	Toxic	0	neural stem cells	GO:0048863: stem cell differentiation	CL:0000047:neuronal stem cell	successful engraftment and higher dopamine levels i	0	Proof of concept studies exploring the safety and functional activity of human parthenogenetic-derived neural stem cells for the treatment of Parkinson's disease.	Cell Transplant. 2015	PMID:25839189	0	Improved	Improved
Vervet monkey	MPTP	MPTP	Toxic	0	fetal substantia nigra	GO:0048863: stem cell differentiation	CL:0000047:neuronal stem cell	0	behavior returned to pre-treatment levels	Fetal neuronal grafts in monkeys given methylphenyltetrahydropyridine.	Lancet. 1986	PMID:2871381	Improved	0	Improved
Vervet monkey	MPTP	MPTP	Toxic	0	human embryonic stem cells	GO:0048863: stem cell differentiation	CL:0000047:neuronal stem cell	Expression of the dopaminergic marker tyrosine hydroxylase was not maintained	No	Survival and integration of neurons derived from human embryonic stem cells in MPTP-lesioned primates.	Cell Transplant. 2014	PMID:23562290	0	Ineffective	Ineffective
Vervet monkey	MPTP	MPTP	Toxic	0	Embryonic ventral mesencephalic graft	GO:0048863: stem cell differentiation	CL:0000047:neuronal stem cell	elevation of dopamine transporter density and dopamine levels in the grafted striatal nucleus	full behavioral recovery was not observed in the grafted MPTP-treated group.	Restoration of dopamine transporter density in the striatum of fetal ventral mesencephalon-grafted, but not sham-grafted, MPTP-treated parkinsonian monkeys.	Cell Transplant. 1996	PMID:8689042	Ineffective	Improved	Mixed effect	17
																266

## Sheet: list of all unique PMIDs
PMID:15090561 | PMCID:PMC1763590
PMID: 16540603
PMID: 7486869
PMID: 2509910
PMID: 21482191
PMID: 21419704
PMID:17586305
PMID:19707818
PMID:25401967 | PMCID:PMC4234681
PMID:22161845
PMID:23731986 | PMCID:PMC3685562
PMID:23552335 | PMCID:PMC4266140
PMID:24991037 | PMCID:PMC4132568
PMID:16476941
PMID:18831530
PMID:22000279
PMID:25008546
PMID:23589371
PMID:21315654
PMID:24944260 | PMCID:PMC4115605
PMID:24326693
PMID:10653209
PMID:15726579
PMID:14644004
PMID:10091630
PMID:11481696
PMID:24339234
PMID:24792991
PMID:18484793
PMID:23350812
PMID:23485610
PMID:25306200
PMID:20013007
PMID:15595934
PMID:8635183
PMID:24433449 | PMCID:PMC4168384
PMID:23287001 | PMCID:PMC3661282
PMID:25588353
PMID:24992083
PMID:10201413 | PMCID:PMC1736320
PMID: 23726851
PMID: 15096406
PMID: 19776408
PMID:17404192
PMID:23932066
PMID:21699627
PMID:8726542
PMID: 12838524
PMID:17202432
PMID:22326237
PMID:20653695
PMID:18401019
PMID:20606642 | PMCID:PMC2956925
PMID:22424171
PMID:11391739
PMID:24412048
PMID:18474731
PMID:20198713
PMID:24447649
PMID:24183563
PMID:19907417 | PMCID:PMC3055369
PMID:18637826
PMID:25669730
PMID:24520383 | PMCID:PMC3919785
PMID:25820831
PMID:21465551
PMID:23152595
PMID:24990932 | PMCID:PMC4078088
PMID:24610195
PMID:26456231
PMID:23770260
PMID:21315648
PMID:24865335
PMID:21705423 | PMCID:PMC3122374
PMID:24456747
PMID:25046277
PMID:22884464
PMID:23756168
PMID:22001773 | PMCID:PMC3536483
PMID:22327563
PMID:23402994
PMID:16885224
PMID:23281915
PMID:23238827
PMID:22728661
PMID:20368163
PMID:22619253
PMID:22017504 | PMCID:PMC3277736
PMID:18952677
PMID:24135129
PMID:25907446
PMID:23389842
PMID:26071982
PMID:24572591
PMID:21562283
PMID:24769173
PMID:16532454
PMID:18759357
PMID:20456008
PMID:23959162
PMID:24681641
PMID:26415982
PMID:20973483
PMID:18657577
PMID:16925991
PMID:21953539
PMID:18222654
PMID:25447740 | PMCID:PMC4428767
PMID:16940766
PMID:20303948
PMID:16772809
PMID:20108359
PMID:16464239
PMID:18321484
PMID:17351422
PMID:19619533
PMID:17879087
PMID:19809864
PMID:16991143
PMID:24447715
PMID:23029119 | PMCID:PMC3447761
PMID:20434890
PMID:20721904
PMID:20843474
PMID:25388401
PMID:25863279
PMID:26499517 | PMCID:PMC4620555
PMID:26188284
PMID:26294258 | PMCID:PMC4609600
PMID:26448816 | PMCID:PMC4581546
PMID:26323504
PMID:25943481
PMID:26464310
PMID:26489458
PMID:26459156
PMID:25983633 | PMCID:PMC4415566
PMID:26016857 | PMCID:PMC4449593
PMID:25929279
PMID:25883828 | PMCID:PMC4390107
PMID:25752644 | PMCID:PMC4405092
PMID:26483399
PMID:25839898
PMID:25640758
PMID:25711470
PMID:25904842 | PMCID:PMC4389407
PMID:26242194 | PMCID:PMC4546946
PMID:25697393
PMID:26484876 | PMCID:PMC4617694
PMID:25286336
PMID:26394842 | PMCID:PMC4580350
PMID:25261754 | PMCID:PMC4262739
PMID:25962878
PMID:26454081
PMID:25749357 | PMCID:PMC4466038
PMID:26502537
PMID:25673748 | PMCID:PMC4455559
PMID:26498277
PMID:26217192
PMID:26222442 | PMCID:PMC4519335
PMID:26195164 | PMCID:PMC4623086
PMID:26101828
PMID:26300398
PMID:25693197 | PMCID:PMC4332861
PMID:25267343 | PMCID:PMC4330501
PMID:24782287
PMID:25759301
PMID:26470809
PMID:26119238
PMID:26207892
PMID:2402638
PMID:12223537
PMID:22017994
PMID:16481597
PMID: 12039422
PMID: 19230029
PMID: 20568096
PMID: 24934384
PMID: 17030762
PMID: 20206941
PMID: 23199590
PMID: 12374491
PMID:24664227
PMID:26116315 | PMCID:PMC4574625
PMID:23283428
PMID: 18184918
PMID: 23728174
PMID: 24662192
PMID: 17881719
PMID: 17110281
PMID:10811399
PMID:20970382
PMID:21322017
PMID:15668979
PMID:12525720
PMID: 20970382
PMID: 12669033
PMID: 16429411
PMID:17432712
PMID:18387850
PMID:25689258 | PMCID:PMC4362250
PMID:17220289 | PMCID:PMC2117739
PMID:21565557
PMID:23300984 | PMCID:PMC3536787
PMID:24558048
PMID:25771209
PMID:25043598 | PMCID:PMC4165715
PMID:25559284
PMID:21819568 | PMCID:PMC3166925
PMID:25918399 | PMCID:PMC4434696
PMID:23403361
PMID:23202734 | PMCID:PMC3533267
PMID:22056989 | PMCID:PMC3245796
PMID:23594934 | PMCID:PMC3728183
PMID:23724014 | PMCID:PMC3665802
PMID:22182636
PMID:19671001 | PMCID:PMC2861959
PMID:19254173 | PMCID:PMC2725183
PMID:22745701 | PMCID:PMC3380056
PMID:18522240 | PMCID:PMC2680490
PMID:26292069
PMID:25498223
PMID:23082890
PMID:21168394
PMID:24002224
PMID:26373985
PMID:17303591
PMID:22901956
PMID:22178201
PMID:20966038
PMID:17373723
PMID:23504289
PMID:25976300
PMID:25500798
PMID:26282470
PMID:26363496
PMID:25853296 | PMCID:PMC4379693
PMID:26515688
PMID:26399293
PMID:26182419
PMID:26324925 | PMCID:PMC4577198
PMID:26253900
PMID:26451483 | PMCID:PMC4601085
PMID:26469270 | PMCID:PMC4607155
PMID:26489461
PMID:25637482
PMID:26403659
PMID:26290125
PMID:25724264
PMID:25128026
PMID:26392287
PMID:26104567
PMID:26094487 | PMCID:PMC4544823
PMID:26545632
PMID:26108182
PMID:25857446
PMID:26319560
PMID:26024237 | PMCID:PMC4449207
PMID:25857436
PMID:26157004 | PMCID:PMC4495236
PMID:25862939 | PMCID:PMC4458424
PMID:25219466 | PMCID:PMC4268347
PMID:26049140
PMID:25908255
PMID:26045742 | PMCID:PMC4440051
PMID:26164453
PMID:26314634 | PMCID:PMC4594956
PMID:26517532
PMID:25581060
PMID:26006268
PMID:25825522 | PMCID:PMC4420923
PMID:26523792
PMID:26394760 | PMCID:PMC4580347
PMID:26405176 | PMCID:PMC4600625
PMID:26411690
PMID:26283356 | PMCID:PMC4568236
PMID:25406165 | PMCID:PMC4306720
PMID:25902062 | PMCID:PMC4406584
PMID:25449120
PMID:26188143
PMID:25412696
PMID:26299928
PMID:26111725
PMID:25533483 | PMCID:PMC4289081
PMID:25193021
PMID:26409479
PMID:25541039
PMID:25608039 | PMCID:PMC4301865
PMID:26306821 | PMCID:PMC4549373
PMID:26377470 | PMCID:PMC4571606
PMID:26522958
PMID:25798108 | PMCID:PMC4351630
PMID:26227546
PMID:26051538
PMID:26295827
PMID:26028469
PMID:25907448
PMID:25680233
PMID:26141845
PMID:26187689
PMID:26453962
PMID:26453833
PMID:26302060
PMID:25106480
PMID:26453752
PMID:25796563
PMID:26481462
PMID:26051278
PMID:25301748
PMID:25499799
PMID:26489892
PMID:26463051
PMID:25491263
PMID:25716193 | PMCID:PMC4407187
PMID:25263579 | PMCID:PMC4415848
PMID:26006269
PMID:25702135
PMID:26282118
PMID:25702964
PMID:26232588
PMID:25626558
PMID:26349993
PMID:25929569
PMID:26035833 | PMCID:PMC4452784
PMID:25730317
PMID:25980996
PMID:26477638
PMID:26210618
PMID:25983275
PMID:25895692
PMID:25923962
PMID:26538809 | PMCID:PMC4604129
PMID:26409043
PMID:25968939
PMID:26114390
PMID:26065578
PMID:26215270
PMID:25929185
PMID:25857256
PMID:26013581 | PMCID:PMC4506434
PMID:25769424
PMID:26282218
PMID:25770828
PMID:25677261
PMID:26434409
PMID:25883632 | PMCID:PMC4392681
PMID:25678053
PMID:26522450
PMID:25994206 | PMCID:PMC4438574
PMID:26454047
PMID:26439044
PMID:26296668
PMID:25731749
PMID:26075822
PMID:25658425 | PMCID:PMC4319932
PMID:26093169
PMID:26480869
PMID:25195598 | PMCID:PMC4426798
PMID:24628580
PMID:26491600 | PMCID:PMC4603313
PMID:25514048
PMID:25925836
PMID:26378614
PMID:25318607 | PMCID:PMC4336597
PMID:25999296
PMID:25810874 | PMCID:PMC4366741
PMID:26167188 | PMCID:PMC4488543
PMID:26222254
PMID:25432430
PMID:25752913
PMID:25815475 | PMCID:PMC4376720
PMID:26040297 | PMCID:PMC4543623
PMID:26124091 | PMCID:PMC4507186
PMID:25464888
PMID:25897205 | PMCID:PMC4396575
PMID:26001615
PMID:25528406
PMID:25918669 | PMCID:PMC4396568
PMID:26160761
PMID:25901927
PMID:25842176
PMID:25777539 | PMCID:PMC4438927
PMID:26303030
PMID:26490873
PMID:26078453 | PMCID:PMC4528108
PMID:25692070 | PMCID:PMC4322303
PMID:25159816
PMID:25120226
PMID:25457280
PMID:26146528 | PMCID:PMC4469843
PMID:25862572 | PMCID:PMC4457638
PMID:26367469
PMID:26081143
PMID:26504373 | PMCID:PMC4603721
PMID:26166730
PMID:26490328
PMID:26198255 | PMCID:PMC4511027
PMID:25253176
PMID:25446857
PMID:24939694
PMID:25914172
PMID:26119304
PMID:25325362
PMID:25123753
PMID:26394281
PMID:26455404
PMID:26481946 | PMCID:PMC4615887
PMID:26301040 | PMCID:PMC4537749
PMID:26459303
PMID:12810526
PMID:17586681 | PMCID:PMC1896134
PMID:17920901 | PMCID:PMC2174366
PMID:18346734 | PMCID:PMC2855210
PMID:18394605 | PMCID:PMC2483423
PMID:1893983
PMID:19399891 | PMCID:PMC2881694
PMID:22766137
PMID:22810218
PMID:22815935 | PMCID:PMC3398927
PMID:23913185 | PMCID:PMC3863793
PMID:24610674
PMID:24744393 | PMCID:PMC4039459
PMID:25839189
PMID:2871381
PMID:23562290
PMID:8689042
